# Supplementary material for: Causality of genetically determined serum metabolites on lower back pain or/and sciatica: a comprehensive Mendelian randomized study
Source: Front Pain Res (Lausanne). 2024 Sep 25;5:1370704. doi: 10.3389/fpain.2024.1370704 (PMC11461461; doi:10.3389/fpain.2024.1370704)
Supplement: Supplementary file 10 [file Datasheet2.xlsx]

## Sheet: Sheet1
SNP	effect_allele.exposure	other_allele.exposure	effect_allele.outcome	other_allele.outcome	beta.exposure	beta.outcome	eaf.exposure	eaf.outcome	remove	palindromic	ambiguous	id.outcome	chr	pos	se.outcome	samplesize.outcome	pval.outcome	outcome	originalname.outcome	outcome.deprecated	mr_keep.outcome	data_source.outcome	se.exposure	pval.exposure	samplesize.exposure	exposure	mr_keep.exposure	pval_origin.exposure	id.exposure	action	mr_keep	R2	F
rs10033622	T	C	T	C	0.0126	0.0063	0.6115	0.5887	FALSE	FALSE	FALSE	finn-b-M13_LOWBACKPAINORANDSCIATICA	4	186503992	0.0114		0.579201	Lower back pain or/and sciatica || id:finn-b-M13_LOWBACKPAINORANDSCIATICA	Lower back pain or/and sciatica	Lower back pain or/and sciatica || ||	TRUE	igd	0.0026	1.346e-06	1761	M01299.metal.pos.txt.gz	TRUE	reported	LrVvZ7	2	TRUE	0.0131608	23.4585
rs10516469	T	C	T	C	-0.0114	-0.0016	0.1	0.2058	FALSE	FALSE	FALSE	finn-b-M13_LOWBACKPAINORANDSCIATICA	4	102261253	0.0139		0.9096	Lower back pain or/and sciatica || id:finn-b-M13_LOWBACKPAINORANDSCIATICA	Lower back pain or/and sciatica	Lower back pain or/and sciatica || ||	TRUE	igd	0.0025	5.886e-06	7358	M01299.metal.pos.txt.gz	TRUE	reported	LrVvZ7	2	TRUE	0.00281802	20.7879
rs10873157	T	C	T	C	-0.0109	-0.0053	0.0933	0.0898	FALSE	FALSE	FALSE	finn-b-M13_LOWBACKPAINORANDSCIATICA	14	63100706	0.0196		0.7872	Lower back pain or/and sciatica || id:finn-b-M13_LOWBACKPAINORANDSCIATICA	Lower back pain or/and sciatica	Lower back pain or/and sciatica || ||	TRUE	igd	0.0024	8.624e-06	7358	M01299.metal.pos.txt.gz	TRUE	reported	LrVvZ7	2	TRUE	0.00279547	20.6211
rs11243929	T	C	T	C	-0.0076	0.0263	0.7731	0.8358	FALSE	FALSE	FALSE	finn-b-M13_LOWBACKPAINORANDSCIATICA	9	135774164	0.0153		0.0850707	Lower back pain or/and sciatica || id:finn-b-M13_LOWBACKPAINORANDSCIATICA	Lower back pain or/and sciatica	Lower back pain or/and sciatica || ||	TRUE	igd	0.0017	8.328e-06	7358	M01299.metal.pos.txt.gz	TRUE	reported	LrVvZ7	2	TRUE	0.00270889	19.9807
rs12728678	T	C	T	C	-0.0096	0.002	0.2003	0.2161	FALSE	FALSE	FALSE	finn-b-M13_LOWBACKPAINORANDSCIATICA	1	154764715	0.0136		0.8809	Lower back pain or/and sciatica || id:finn-b-M13_LOWBACKPAINORANDSCIATICA	Lower back pain or/and sciatica	Lower back pain or/and sciatica || ||	TRUE	igd	0.0017	2.189e-08	7358	M01299.metal.pos.txt.gz	TRUE	reported	LrVvZ7	2	TRUE	0.00431526	31.8806
rs12891	C	G	C	G	0.0078	-0.0103	0.4177	0.3125	FALSE	TRUE	FALSE	finn-b-M13_LOWBACKPAINORANDSCIATICA	19	8327196	0.0122		0.3983	Lower back pain or/and sciatica || id:finn-b-M13_LOWBACKPAINORANDSCIATICA	Lower back pain or/and sciatica	Lower back pain or/and sciatica || ||	TRUE	igd	0.0018	8.777e-06	7358	M01299.metal.pos.txt.gz	TRUE	reported	LrVvZ7	2	TRUE	0.00254553	18.7727
rs13237436	A	G	A	G	-0.0076	-0.0174	0.193	0.2138	FALSE	FALSE	FALSE	finn-b-M13_LOWBACKPAINORANDSCIATICA	7	79875818	0.0136		0.201	Lower back pain or/and sciatica || id:finn-b-M13_LOWBACKPAINORANDSCIATICA	Lower back pain or/and sciatica	Lower back pain or/and sciatica || ||	TRUE	igd	0.0017	7.257e-06	7358	M01299.metal.pos.txt.gz	TRUE	reported	LrVvZ7	2	TRUE	0.00270889	19.9807
rs1475943	T	C	T	C	0.0079	0.0128	0.2215	0.3107	FALSE	FALSE	FALSE	finn-b-M13_LOWBACKPAINORANDSCIATICA	22	47305436	0.0122		0.2945	Lower back pain or/and sciatica || id:finn-b-M13_LOWBACKPAINORANDSCIATICA	Lower back pain or/and sciatica	Lower back pain or/and sciatica || ||	TRUE	igd	0.0017	3.693e-06	7358	M01299.metal.pos.txt.gz	TRUE	reported	LrVvZ7	2	TRUE	0.00292633	21.5893
rs1512342	T	C	T	C	0.0072	-0.0033	0.3384	0.3848	FALSE	FALSE	FALSE	finn-b-M13_LOWBACKPAINORANDSCIATICA	4	149250783	0.0115		0.7732	Lower back pain or/and sciatica || id:finn-b-M13_LOWBACKPAINORANDSCIATICA	Lower back pain or/and sciatica	Lower back pain or/and sciatica || ||	TRUE	igd	0.0016	7.006e-06	7358	M01299.metal.pos.txt.gz	TRUE	reported	LrVvZ7	2	TRUE	0.00274455	20.2445
rs1532775	A	G	A	G	0.0081	-0.0065	0.7796	0.8203	FALSE	FALSE	FALSE	finn-b-M13_LOWBACKPAINORANDSCIATICA	1	114605353	0.0147		0.6593	Lower back pain or/and sciatica || id:finn-b-M13_LOWBACKPAINORANDSCIATICA	Lower back pain or/and sciatica	Lower back pain or/and sciatica || ||	TRUE	igd	0.0017	1.035e-06	7358	M01299.metal.pos.txt.gz	TRUE	reported	LrVvZ7	2	TRUE	0.00307592	22.6963
rs1536564	T	C	T	C	0.0075	-0.0101	0.2644	0.2851	FALSE	FALSE	FALSE	finn-b-M13_LOWBACKPAINORANDSCIATICA	10	14758348	0.0124		0.4184	Lower back pain or/and sciatica || id:finn-b-M13_LOWBACKPAINORANDSCIATICA	Lower back pain or/and sciatica	Lower back pain or/and sciatica || ||	TRUE	igd	0.0017	7.048e-06	7358	M01299.metal.pos.txt.gz	TRUE	reported	LrVvZ7	2	TRUE	0.00263826	19.4584
rs172650	A	C	A	C	0.0102	0.0073	0.6543	0.5867	FALSE	FALSE	FALSE	finn-b-M13_LOWBACKPAINORANDSCIATICA	16	71603912	0.0114		0.52	Lower back pain or/and sciatica || id:finn-b-M13_LOWBACKPAINORANDSCIATICA	Lower back pain or/and sciatica	Lower back pain or/and sciatica || ||	TRUE	igd	0.0016	2.818e-10	7358	M01299.metal.pos.txt.gz	TRUE	reported	LrVvZ7	2	TRUE	0.00549299	40.6296
rs17293820	T	G	T	G	0.0081	0.0172	0.8016	0.8059	FALSE	FALSE	FALSE	finn-b-M13_LOWBACKPAINORANDSCIATICA	8	14111623	0.0142		0.228	Lower back pain or/and sciatica || id:finn-b-M13_LOWBACKPAINORANDSCIATICA	Lower back pain or/and sciatica	Lower back pain or/and sciatica || ||	TRUE	igd	0.0017	2.011e-06	7358	M01299.metal.pos.txt.gz	TRUE	reported	LrVvZ7	2	TRUE	0.00307592	22.6963
rs174408	A	G	A	G	0.0129	0.0239	0.149	0.09642	FALSE	FALSE	FALSE	finn-b-M13_LOWBACKPAINORANDSCIATICA	6	111932349	0.0191		0.2109	Lower back pain or/and sciatica || id:finn-b-M13_LOWBACKPAINORANDSCIATICA	Lower back pain or/and sciatica	Lower back pain or/and sciatica || ||	TRUE	igd	0.0023	1.41e-08	7358	M01299.metal.pos.txt.gz	TRUE	reported	LrVvZ7	2	TRUE	0.00425707	31.4489
rs1851740	A	C	A	C	-0.008	0.0128	0.185	0.1952	FALSE	FALSE	FALSE	finn-b-M13_LOWBACKPAINORANDSCIATICA	3	77739202	0.0142		0.3654	Lower back pain or/and sciatica || id:finn-b-M13_LOWBACKPAINORANDSCIATICA	Lower back pain or/and sciatica	Lower back pain or/and sciatica || ||	TRUE	igd	0.0017	2.742e-06	7358	M01299.metal.pos.txt.gz	TRUE	reported	LrVvZ7	2	TRUE	0.00300066	22.1393
rs2879560	T	C	T	C	-0.0081	-0.0272	0.2226	0.2289	FALSE	FALSE	FALSE	finn-b-M13_LOWBACKPAINORANDSCIATICA	3	182314029	0.0134		0.0426904	Lower back pain or/and sciatica || id:finn-b-M13_LOWBACKPAINORANDSCIATICA	Lower back pain or/and sciatica	Lower back pain or/and sciatica || ||	TRUE	igd	0.0017	3.476e-06	7358	M01299.metal.pos.txt.gz	TRUE	reported	LrVvZ7	2	TRUE	0.00307592	22.6963
rs2891733	T	C	T	C	-0.0109	0.0622	0.8941	0.9481	FALSE	FALSE	FALSE	finn-b-M13_LOWBACKPAINORANDSCIATICA	2	220135208	0.0258		0.0159302	Lower back pain or/and sciatica || id:finn-b-M13_LOWBACKPAINORANDSCIATICA	Lower back pain or/and sciatica	Lower back pain or/and sciatica || ||	TRUE	igd	0.0024	8.467e-06	7358	M01299.metal.pos.txt.gz	TRUE	reported	LrVvZ7	2	TRUE	0.00279547	20.6211
rs4347830	A	G	A	G	0.009	0.0189	0.337	0.4142	FALSE	FALSE	FALSE	finn-b-M13_LOWBACKPAINORANDSCIATICA	2	228058016	0.0114		0.0991699	Lower back pain or/and sciatica || id:finn-b-M13_LOWBACKPAINORANDSCIATICA	Lower back pain or/and sciatica	Lower back pain or/and sciatica || ||	TRUE	igd	0.002	6.795e-06	5597	M01299.metal.pos.txt.gz	TRUE	reported	LrVvZ7	2	TRUE	0.00360497	20.2428
rs4808739	T	C	T	C	0.0083	0.0148	0.7578	0.7197	FALSE	FALSE	FALSE	finn-b-M13_LOWBACKPAINORANDSCIATICA	19	18159516	0.0126		0.2399	Lower back pain or/and sciatica || id:finn-b-M13_LOWBACKPAINORANDSCIATICA	Lower back pain or/and sciatica	Lower back pain or/and sciatica || ||	TRUE	igd	0.0018	2.421e-06	7358	M01299.metal.pos.txt.gz	TRUE	reported	LrVvZ7	2	TRUE	0.00288136	21.2566
rs4863214	T	C	T	C	-0.0149	-0.0195	0.7398	0.5717	FALSE	FALSE	FALSE	finn-b-M13_LOWBACKPAINORANDSCIATICA	4	190516389	0.0117		0.0959401	Lower back pain or/and sciatica || id:finn-b-M13_LOWBACKPAINORANDSCIATICA	Lower back pain or/and sciatica	Lower back pain or/and sciatica || ||	TRUE	igd	0.0032	3.984e-06	1761	M01299.metal.pos.txt.gz	TRUE	reported	LrVvZ7	2	TRUE	0.0121618	21.656
rs6493	A	G	A	G	0.0114	0.0155	0.1195	0.1657	FALSE	FALSE	FALSE	finn-b-M13_LOWBACKPAINORANDSCIATICA	14	78140329	0.0151		0.3036	Lower back pain or/and sciatica || id:finn-b-M13_LOWBACKPAINORANDSCIATICA	Lower back pain or/and sciatica	Lower back pain or/and sciatica || ||	TRUE	igd	0.0024	2.346e-06	7358	M01299.metal.pos.txt.gz	TRUE	reported	LrVvZ7	2	TRUE	0.00305702	22.5564
rs703014	A	G	A	G	0.0135	0.0013	0.326	0.3295	FALSE	FALSE	FALSE	finn-b-M13_LOWBACKPAINORANDSCIATICA	10	28641805	0.0119		0.9114	Lower back pain or/and sciatica || id:finn-b-M13_LOWBACKPAINORANDSCIATICA	Lower back pain or/and sciatica	Lower back pain or/and sciatica || ||	TRUE	igd	0.0027	7.194e-07	1761	M01299.metal.pos.txt.gz	TRUE	reported	LrVvZ7	2	TRUE	0.0139978	24.9716
rs7151615	T	G	T	G	-0.0079	-0.0058	0.273	0.3246	FALSE	FALSE	FALSE	finn-b-M13_LOWBACKPAINORANDSCIATICA	14	20731947	0.012		0.6292	Lower back pain or/and sciatica || id:finn-b-M13_LOWBACKPAINORANDSCIATICA	Lower back pain or/and sciatica	Lower back pain or/and sciatica || ||	TRUE	igd	0.0016	1.469e-06	7358	M01299.metal.pos.txt.gz	TRUE	reported	LrVvZ7	2	TRUE	0.00330231	24.3723
rs7195332	T	C	T	C	0.0077	0.0343	0.2152	0.2131	FALSE	FALSE	FALSE	finn-b-M13_LOWBACKPAINORANDSCIATICA	16	19925963	0.0137		0.0123101	Lower back pain or/and sciatica || id:finn-b-M13_LOWBACKPAINORANDSCIATICA	Lower back pain or/and sciatica	Lower back pain or/and sciatica || ||	TRUE	igd	0.0017	4.051e-06	7358	M01299.metal.pos.txt.gz	TRUE	reported	LrVvZ7	2	TRUE	0.00278045	20.51
rs7641634	A	G	A	G	-0.0077	0.014	0.266	0.2669	FALSE	FALSE	FALSE	finn-b-M13_LOWBACKPAINORANDSCIATICA	3	143542008	0.0127		0.2703	Lower back pain or/and sciatica || id:finn-b-M13_LOWBACKPAINORANDSCIATICA	Lower back pain or/and sciatica	Lower back pain or/and sciatica || ||	TRUE	igd	0.0016	2.564e-06	7358	M01299.metal.pos.txt.gz	TRUE	reported	LrVvZ7	2	TRUE	0.00313774	23.1539
rs7834337	A	G	A	G	-0.0113	0.0127	0.0904	0.1309	FALSE	FALSE	FALSE	finn-b-M13_LOWBACKPAINORANDSCIATICA	8	655828	0.0166		0.4434	Lower back pain or/and sciatica || id:finn-b-M13_LOWBACKPAINORANDSCIATICA	Lower back pain or/and sciatica	Lower back pain or/and sciatica || ||	TRUE	igd	0.0025	4.709e-06	7358	M01299.metal.pos.txt.gz	TRUE	reported	LrVvZ7	2	TRUE	0.00276894	20.4248
rs8035304	T	G	T	G	0.009	0.0101	0.81	0.8072	FALSE	FALSE	FALSE	finn-b-M13_LOWBACKPAINORANDSCIATICA	15	93723925	0.0144		0.482	Lower back pain or/and sciatica || id:finn-b-M13_LOWBACKPAINORANDSCIATICA	Lower back pain or/and sciatica	Lower back pain or/and sciatica || ||	TRUE	igd	0.002	6.795e-06	5597	M01299.metal.pos.txt.gz	TRUE	reported	LrVvZ7	2	TRUE	0.00360497	20.2428
rs8111703	A	T	A	T	-0.0084	-0.0199	0.2142	0.2368	FALSE	TRUE	FALSE	finn-b-M13_LOWBACKPAINORANDSCIATICA	19	3685054	0.0132		0.1311	Lower back pain or/and sciatica || id:finn-b-M13_LOWBACKPAINORANDSCIATICA	Lower back pain or/and sciatica	Lower back pain or/and sciatica || ||	TRUE	igd	0.0017	1.467e-06	7358	M01299.metal.pos.txt.gz	TRUE	reported	LrVvZ7	2	TRUE	0.00330721	24.4086
rs906466	A	G	A	G	0.0076	0.0102	0.1846	0.2184	FALSE	FALSE	FALSE	finn-b-M13_LOWBACKPAINORANDSCIATICA	20	35048632	0.0136		0.4553	Lower back pain or/and sciatica || id:finn-b-M13_LOWBACKPAINORANDSCIATICA	Lower back pain or/and sciatica	Lower back pain or/and sciatica || ||	TRUE	igd	0.0017	8.838e-06	7358	M01299.metal.pos.txt.gz	TRUE	reported	LrVvZ7	2	TRUE	0.00270889	19.9807
rs9327433	T	G	T	G	-0.0076	0.0158	0.5134	0.5856	FALSE	FALSE	FALSE	finn-b-M13_LOWBACKPAINORANDSCIATICA	5	126546059	0.0114		0.167	Lower back pain or/and sciatica || id:finn-b-M13_LOWBACKPAINORANDSCIATICA	Lower back pain or/and sciatica	Lower back pain or/and sciatica || ||	TRUE	igd	0.0016	2.529e-06	7358	M01299.metal.pos.txt.gz	TRUE	reported	LrVvZ7	2	TRUE	0.00305702	22.5564
rs936632	A	C	A	C	-0.0089	-0.0077	0.1787	0.1613	FALSE	FALSE	FALSE	finn-b-M13_LOWBACKPAINORANDSCIATICA	1	53111782	0.0153		0.6145	Lower back pain or/and sciatica || id:finn-b-M13_LOWBACKPAINORANDSCIATICA	Lower back pain or/and sciatica	Lower back pain or/and sciatica || ||	TRUE	igd	0.0017	2.694e-07	7358	M01299.metal.pos.txt.gz	TRUE	reported	LrVvZ7	2	TRUE	0.00371114	27.4009
rs9400467	T	C	T	C	-0.0121	-0.0192	0.7059	0.6244	FALSE	FALSE	FALSE	finn-b-M13_LOWBACKPAINORANDSCIATICA	6	111424015	0.0116		0.0993802	Lower back pain or/and sciatica || id:finn-b-M13_LOWBACKPAINORANDSCIATICA	Lower back pain or/and sciatica	Lower back pain or/and sciatica || ||	TRUE	igd	0.0016	6.541e-14	7358	M01299.metal.pos.txt.gz	TRUE	reported	LrVvZ7	2	TRUE	0.00771273	57.1759
rs9497139	A	G	A	G	-0.029	-0.0318	0.0155	0.02811	FALSE	FALSE	FALSE	finn-b-M13_LOWBACKPAINORANDSCIATICA	6	145264340	0.0342		0.3525	Lower back pain or/and sciatica || id:finn-b-M13_LOWBACKPAINORANDSCIATICA	Lower back pain or/and sciatica	Lower back pain or/and sciatica || ||	TRUE	igd	0.0061	1.974e-06	7358	M01299.metal.pos.txt.gz	TRUE	reported	LrVvZ7	2	TRUE	0.00306228	22.5953
rs9594421	A	T	A	T	0.0075	0.0158	0.2757	0.2693	FALSE	TRUE	FALSE	finn-b-M13_LOWBACKPAINORANDSCIATICA	13	41091759	0.0127		0.2125	Lower back pain or/and sciatica || id:finn-b-M13_LOWBACKPAINORANDSCIATICA	Lower back pain or/and sciatica	Lower back pain or/and sciatica || ||	TRUE	igd	0.0016	4.594e-06	7358	M01299.metal.pos.txt.gz	TRUE	reported	LrVvZ7	2	TRUE	0.00297734	21.9667
SNP	effect_allele.exposure	other_allele.exposure	effect_allele.outcome	other_allele.outcome	beta.exposure	beta.outcome	eaf.exposure	eaf.outcome	remove	palindromic	ambiguous	id.outcome	chr	pos	se.outcome	samplesize.outcome	pval.outcome	outcome	proxy.outcome	target_snp.outcome	proxy_snp.outcome	target_a1.outcome	target_a2.outcome	proxy_a1.outcome	proxy_a2.outcome	originalname.outcome	outcome.deprecated	mr_keep.outcome	data_source.outcome	se.exposure	pval.exposure	samplesize.exposure	exposure	mr_keep.exposure	pval_origin.exposure	id.exposure	action	mr_keep	R2	F
rs10166484	T	C	T	C	-0.0121	-0.0205	0.3157	0.2488	FALSE	FALSE	FALSE	finn-b-M13_LOWBACKPAINORANDSCIATICA	2	189648684	0.013		0.1153	Lower back pain or/and sciatica || id:finn-b-M13_LOWBACKPAINORANDSCIATICA	FALSE	rs10166484	rs10166484					Lower back pain or/and sciatica	Lower back pain or/and sciatica || ||	TRUE	igd	0.0027	5.291e-06	6946	M01303.metal.pos.txt.gz	TRUE	reported	BCa5Gq	2	TRUE	0.00288307	20.0779
rs10899384	A	G	A	G	0.0139	-0.0071	0.3819	0.3662	FALSE	FALSE	FALSE	finn-b-M13_LOWBACKPAINORANDSCIATICA	11	77218468	0.0117		0.5454	Lower back pain or/and sciatica || id:finn-b-M13_LOWBACKPAINORANDSCIATICA	FALSE	rs10899384	rs10899384					Lower back pain or/and sciatica	Lower back pain or/and sciatica || ||	TRUE	igd	0.0026	1.27e-07	6946	M01303.metal.pos.txt.gz	TRUE	reported	BCa5Gq	2	TRUE	0.00409793	28.5731
rs10990303	T	C	T	C	-0.0129	0.0076	0.2309	0.208	FALSE	FALSE	FALSE	finn-b-M13_LOWBACKPAINORANDSCIATICA	9	98410405	0.0138		0.580899	Lower back pain or/and sciatica || id:finn-b-M13_LOWBACKPAINORANDSCIATICA	FALSE	rs10990303	rs10990303					Lower back pain or/and sciatica	Lower back pain or/and sciatica || ||	TRUE	igd	0.0028	3.938e-06	6946	M01303.metal.pos.txt.gz	TRUE	reported	BCa5Gq	2	TRUE	0.00304652	21.2197
rs12713120	T	C	T	C	0.0122	-0.0102	0.7564	0.7674	FALSE	FALSE	FALSE	finn-b-M13_LOWBACKPAINORANDSCIATICA	2	50876684	0.0133		0.4413	Lower back pain or/and sciatica || id:finn-b-M13_LOWBACKPAINORANDSCIATICA	FALSE	rs12713120	rs12713120					Lower back pain or/and sciatica	Lower back pain or/and sciatica || ||	TRUE	igd	0.0027	6.742e-06	6946	M01303.metal.pos.txt.gz	TRUE	reported	BCa5Gq	2	TRUE	0.00293078	20.4111
rs1939471	A	G	A	G	-0.0123	-0.0037	0.7209	0.6487	FALSE	FALSE	FALSE	finn-b-M13_LOWBACKPAINORANDSCIATICA	11	95837084	0.0118		0.7543	Lower back pain or/and sciatica || id:finn-b-M13_LOWBACKPAINORANDSCIATICA	FALSE	rs1939471	rs1939471					Lower back pain or/and sciatica	Lower back pain or/and sciatica || ||	TRUE	igd	0.0027	4.063e-06	6946	M01303.metal.pos.txt.gz	TRUE	reported	BCa5Gq	2	TRUE	0.00297887	20.7471
rs2026395	A	T	A	T	-0.0116	-0.0008	0.6013	0.6135	FALSE	TRUE	FALSE	finn-b-M13_LOWBACKPAINORANDSCIATICA	10	7850597	0.0115		0.9454	Lower back pain or/and sciatica || id:finn-b-M13_LOWBACKPAINORANDSCIATICA	FALSE	rs2026395	rs2026395					Lower back pain or/and sciatica	Lower back pain or/and sciatica || ||	TRUE	igd	0.0026	9.821e-06	6946	M01303.metal.pos.txt.gz	TRUE	reported	BCa5Gq	2	TRUE	0.00285754	19.8996
rs2288867	T	C	T	C	-0.0132	-0.0179	0.2334	0.1765	FALSE	FALSE	FALSE	finn-b-M13_LOWBACKPAINORANDSCIATICA	19	19765568	0.0148		0.2265	Lower back pain or/and sciatica || id:finn-b-M13_LOWBACKPAINORANDSCIATICA	FALSE	rs2288867	rs2288867					Lower back pain or/and sciatica	Lower back pain or/and sciatica || ||	TRUE	igd	0.0027	1.018e-06	6946	M01303.metal.pos.txt.gz	TRUE	reported	BCa5Gq	2	TRUE	0.00342921	23.8944
rs26724	A	G	A	G	0.014	0.0289	0.3507	0.3492	FALSE	FALSE	FALSE	finn-b-M13_LOWBACKPAINORANDSCIATICA	5	106944273	0.0118		0.0141299	Lower back pain or/and sciatica || id:finn-b-M13_LOWBACKPAINORANDSCIATICA	FALSE	rs26724	rs26724					Lower back pain or/and sciatica	Lower back pain or/and sciatica || ||	TRUE	igd	0.0026	1.258e-07	6946	M01303.metal.pos.txt.gz	TRUE	reported	BCa5Gq	2	TRUE	0.00415686	28.9857
rs2869990	T	C	T	C	-0.0125	-0.0211	0.7192	0.7584	FALSE	FALSE	FALSE	finn-b-M13_LOWBACKPAINORANDSCIATICA	4	89991614	0.0131		0.1082	Lower back pain or/and sciatica || id:finn-b-M13_LOWBACKPAINORANDSCIATICA	FALSE	rs2869990	rs2869990					Lower back pain or/and sciatica	Lower back pain or/and sciatica || ||	TRUE	igd	0.0027	2.831e-06	6946	M01303.metal.pos.txt.gz	TRUE	reported	BCa5Gq	2	TRUE	0.00307624	21.4273
rs4768795	T	G	T	G	0.0195	0.0236	0.3587	0.4435	FALSE	FALSE	FALSE	finn-b-M13_LOWBACKPAINORANDSCIATICA	12	47712974	0.0113		0.0371296	Lower back pain or/and sciatica || id:finn-b-M13_LOWBACKPAINORANDSCIATICA	FALSE	rs4768795	rs4768795					Lower back pain or/and sciatica	Lower back pain or/and sciatica || ||	TRUE	igd	0.0043	6.189e-06	6946	M01303.metal.pos.txt.gz	TRUE	reported	BCa5Gq	2	TRUE	0.00295198	20.5592
rs690191	T	C	T	C	-0.0121	-0.0004	0.7821	0.7966	FALSE	FALSE	FALSE	finn-b-M13_LOWBACKPAINORANDSCIATICA	18	74078079	0.0141		0.9772	Lower back pain or/and sciatica || id:finn-b-M13_LOWBACKPAINORANDSCIATICA	FALSE	rs690191	rs690191					Lower back pain or/and sciatica	Lower back pain or/and sciatica || ||	TRUE	igd	0.0027	9.234e-06	6946	M01303.metal.pos.txt.gz	TRUE	reported	BCa5Gq	2	TRUE	0.00288307	20.0779
rs7010256	C	G	C	G	0.1003	0.1185	0.0158	0.002436	FALSE	TRUE	FALSE	finn-b-M13_LOWBACKPAINORANDSCIATICA	8	11019462	0.1184		0.317	Lower back pain or/and sciatica || id:finn-b-M13_LOWBACKPAINORANDSCIATICA	FALSE	rs7010256	rs7010256					Lower back pain or/and sciatica	Lower back pain or/and sciatica || ||	TRUE	igd	0.0224	7.575e-06	1578	M01303.metal.pos.txt.gz	TRUE	reported	BCa5Gq	2	TRUE	0.0125463	20.0242
rs726900	T	G	T	G	0.0173	0.0064	0.8497	0.8147	FALSE	FALSE	FALSE	finn-b-M13_LOWBACKPAINORANDSCIATICA	9	76638581	0.0144		0.6582	Lower back pain or/and sciatica || id:finn-b-M13_LOWBACKPAINORANDSCIATICA	FALSE	rs726900	rs726900					Lower back pain or/and sciatica	Lower back pain or/and sciatica || ||	TRUE	igd	0.0036	1.592e-06	6946	M01303.metal.pos.txt.gz	TRUE	reported	BCa5Gq	2	TRUE	0.00331368	23.0867
rs7503429	A	C	A	C	-0.016	0.0089	0.4255	0.4374	FALSE	FALSE	FALSE	finn-b-M13_LOWBACKPAINORANDSCIATICA	17	80191425	0.0113		0.4334	Lower back pain or/and sciatica || id:finn-b-M13_LOWBACKPAINORANDSCIATICA	FALSE	rs7503429	rs7503429					Lower back pain or/and sciatica	Lower back pain or/and sciatica || ||	TRUE	igd	0.0026	1.635e-09	6946	M01303.metal.pos.txt.gz	TRUE	reported	BCa5Gq	2	TRUE	0.00542247	37.8589
rs8073225	T	C	T	C	-0.013	0.0021	0.7657	0.8244	FALSE	FALSE	FALSE	finn-b-M13_LOWBACKPAINORANDSCIATICA	17	77087782	0.0148		0.8888	Lower back pain or/and sciatica || id:finn-b-M13_LOWBACKPAINORANDSCIATICA	FALSE	rs8073225	rs8073225					Lower back pain or/and sciatica	Lower back pain or/and sciatica || ||	TRUE	igd	0.0028	3.938e-06	6946	M01303.metal.pos.txt.gz	TRUE	reported	BCa5Gq	2	TRUE	0.00309379	21.5499
rs912170	A	G	A	G	-0.0186	-0.0165	0.8773	0.7892	FALSE	FALSE	FALSE	finn-b-M13_LOWBACKPAINORANDSCIATICA	9	656736	0.0137		0.2283	Lower back pain or/and sciatica || id:finn-b-M13_LOWBACKPAINORANDSCIATICA	FALSE	rs912170	rs912170					Lower back pain or/and sciatica	Lower back pain or/and sciatica || ||	TRUE	igd	0.0036	2.089e-07	6946	M01303.metal.pos.txt.gz	TRUE	reported	BCa5Gq	2	TRUE	0.00382843	26.6868
rs9471841	T	C	T	C	-0.0275	0.0122	0.0526	0.06754	FALSE	FALSE	FALSE	finn-b-M13_LOWBACKPAINORANDSCIATICA	6	42273332	0.0226		0.5905	Lower back pain or/and sciatica || id:finn-b-M13_LOWBACKPAINORANDSCIATICA	FALSE	rs9471841	rs9471841					Lower back pain or/and sciatica	Lower back pain or/and sciatica || ||	TRUE	igd	0.0062	9.844e-06	6946	M01303.metal.pos.txt.gz	TRUE	reported	BCa5Gq	2	TRUE	0.00282435	19.6679
SNP	effect_allele.exposure	other_allele.exposure	effect_allele.outcome	other_allele.outcome	beta.exposure	beta.outcome	eaf.exposure	eaf.outcome	remove	palindromic	ambiguous	id.outcome	chr	pos	se.outcome	samplesize.outcome	pval.outcome	outcome	originalname.outcome	outcome.deprecated	mr_keep.outcome	data_source.outcome	se.exposure	pval.exposure	samplesize.exposure	exposure	mr_keep.exposure	pval_origin.exposure	id.exposure	action	mr_keep	R2	F
rs10509840	A	G	A	G	-0.0119	-0.0128	0.6879	0.7069	FALSE	FALSE	FALSE	finn-b-M13_LOWBACKPAINORANDSCIATICA	10	109373772	0.0124		0.3017	Lower back pain or/and sciatica || id:finn-b-M13_LOWBACKPAINORANDSCIATICA	Lower back pain or/and sciatica	Lower back pain or/and sciatica || ||	TRUE	igd	0.0026	4.225e-06	7063	M01361.metal.pos.txt.gz	TRUE	reported	hgfJiA	2	TRUE	0.00295714	20.9423
rs11036893	T	C	T	C	-0.013	0.0084	0.3592	0.2955	FALSE	FALSE	FALSE	finn-b-M13_LOWBACKPAINORANDSCIATICA	11	42466106	0.0123		0.494399	Lower back pain or/and sciatica || id:finn-b-M13_LOWBACKPAINORANDSCIATICA	Lower back pain or/and sciatica	Lower back pain or/and sciatica || ||	TRUE	igd	0.0025	3.005e-07	7063	M01361.metal.pos.txt.gz	TRUE	reported	hgfJiA	2	TRUE	0.0038138	27.0323
rs11245200	T	C	T	C	0.018	0.0029	0.1119	0.135	FALSE	FALSE	FALSE	finn-b-M13_LOWBACKPAINORANDSCIATICA	10	126182752	0.0165		0.8625	Lower back pain or/and sciatica || id:finn-b-M13_LOWBACKPAINORANDSCIATICA	Lower back pain or/and sciatica	Lower back pain or/and sciatica || ||	TRUE	igd	0.004	8.941e-06	7063	M01361.metal.pos.txt.gz	TRUE	reported	hgfJiA	2	TRUE	0.00285886	20.2443
rs11791164	T	G	T	G	0.0196	0.0143	0.0803	0.07819	FALSE	FALSE	FALSE	finn-b-M13_LOWBACKPAINORANDSCIATICA	9	38285271	0.0211		0.4967	Lower back pain or/and sciatica || id:finn-b-M13_LOWBACKPAINORANDSCIATICA	Lower back pain or/and sciatica	Lower back pain or/and sciatica || ||	TRUE	igd	0.0043	4.345e-06	7063	M01361.metal.pos.txt.gz	TRUE	reported	hgfJiA	2	TRUE	0.00293299	20.7708
rs16830012	T	G	T	G	-0.0328	-0.0406	0.9719	0.93414	FALSE	FALSE	FALSE	finn-b-M13_LOWBACKPAINORANDSCIATICA	2	134812663	0.0225		0.0715105	Lower back pain or/and sciatica || id:finn-b-M13_LOWBACKPAINORANDSCIATICA	Lower back pain or/and sciatica	Lower back pain or/and sciatica || ||	TRUE	igd	0.0073	7.407e-06	7063	M01361.metal.pos.txt.gz	TRUE	reported	hgfJiA	2	TRUE	0.00285019	20.1827
rs17056226	T	G	T	G	0.0153	0.0031	0.1416	0.0859	FALSE	FALSE	FALSE	finn-b-M13_LOWBACKPAINORANDSCIATICA	18	72767269	0.0201		0.8767	Lower back pain or/and sciatica || id:finn-b-M13_LOWBACKPAINORANDSCIATICA	Lower back pain or/and sciatica	Lower back pain or/and sciatica || ||	TRUE	igd	0.0034	7.065e-06	7063	M01361.metal.pos.txt.gz	TRUE	reported	hgfJiA	2	TRUE	0.00285886	20.2443
rs17385848	A	G	A	G	0.0122	0.0025	0.6443	0.7318	FALSE	FALSE	FALSE	finn-b-M13_LOWBACKPAINORANDSCIATICA	2	17277900	0.0128		0.8443	Lower back pain or/and sciatica || id:finn-b-M13_LOWBACKPAINORANDSCIATICA	Lower back pain or/and sciatica	Lower back pain or/and sciatica || ||	TRUE	igd	0.0025	1.162e-06	7063	M01361.metal.pos.txt.gz	TRUE	reported	hgfJiA	2	TRUE	0.00336038	23.8077
rs17773390	A	G	A	G	0.0123	0.0193	0.2915	0.3469	FALSE	FALSE	FALSE	finn-b-M13_LOWBACKPAINORANDSCIATICA	4	6173521	0.0118		0.1023	Lower back pain or/and sciatica || id:finn-b-M13_LOWBACKPAINORANDSCIATICA	Lower back pain or/and sciatica	Lower back pain or/and sciatica || ||	TRUE	igd	0.0026	3.254e-06	7063	M01361.metal.pos.txt.gz	TRUE	reported	hgfJiA	2	TRUE	0.00315864	22.3738
rs3135095	A	G	A	G	-0.0117	-0.0054	0.2993	0.3493	FALSE	FALSE	FALSE	finn-b-M13_LOWBACKPAINORANDSCIATICA	4	2389800	0.0118		0.645199	Lower back pain or/and sciatica || id:finn-b-M13_LOWBACKPAINORANDSCIATICA	Lower back pain or/and sciatica	Lower back pain or/and sciatica || ||	TRUE	igd	0.0025	3.918e-06	7063	M01361.metal.pos.txt.gz	TRUE	reported	hgfJiA	2	TRUE	0.00309142	21.8962
rs3900774	T	G	T	G	0.061	-0.0017	0.988	0.97861	FALSE	FALSE	FALSE	finn-b-M13_LOWBACKPAINORANDSCIATICA	6	168870384	0.0389		0.9651	Lower back pain or/and sciatica || id:finn-b-M13_LOWBACKPAINORANDSCIATICA	Lower back pain or/and sciatica	Lower back pain or/and sciatica || ||	TRUE	igd	0.013	2.701e-06	5363	M01361.metal.pos.txt.gz	TRUE	reported	hgfJiA	2	TRUE	0.00408871	22.0095
rs4960640	T	C	T	C	-0.0285	0.0101	0.9667	0.9349	FALSE	FALSE	FALSE	finn-b-M13_LOWBACKPAINORANDSCIATICA	7	154676752	0.0226		0.6546	Lower back pain or/and sciatica || id:finn-b-M13_LOWBACKPAINORANDSCIATICA	Lower back pain or/and sciatica	Lower back pain or/and sciatica || ||	TRUE	igd	0.0064	9.695e-06	7063	M01361.metal.pos.txt.gz	TRUE	reported	hgfJiA	2	TRUE	0.00279977	19.8247
rs6471261	T	G	T	G	0.0115	0.0296	0.2806	0.3111	FALSE	FALSE	FALSE	finn-b-M13_LOWBACKPAINORANDSCIATICA	8	91890170	0.0121		0.0143599	Lower back pain or/and sciatica || id:finn-b-M13_LOWBACKPAINORANDSCIATICA	Lower back pain or/and sciatica	Lower back pain or/and sciatica || ||	TRUE	igd	0.0025	6.164e-06	7063	M01361.metal.pos.txt.gz	TRUE	reported	hgfJiA	2	TRUE	0.00298695	21.154
rs6472299	A	G	A	G	-0.0149	0.0016	0.8381	0.7806	FALSE	FALSE	FALSE	finn-b-M13_LOWBACKPAINORANDSCIATICA	8	68365314	0.0135		0.9043	Lower back pain or/and sciatica || id:finn-b-M13_LOWBACKPAINORANDSCIATICA	Lower back pain or/and sciatica	Lower back pain or/and sciatica || ||	TRUE	igd	0.0033	7.866e-06	7063	M01361.metal.pos.txt.gz	TRUE	reported	hgfJiA	2	TRUE	0.00287809	20.3808
rs6783294	A	G	A	G	-0.0213	-0.0086	0.4281	0.4614	FALSE	FALSE	FALSE	finn-b-M13_LOWBACKPAINORANDSCIATICA	3	133905345	0.0112		0.4444	Lower back pain or/and sciatica || id:finn-b-M13_LOWBACKPAINORANDSCIATICA	Lower back pain or/and sciatica	Lower back pain or/and sciatica || ||	TRUE	igd	0.0045	2.41e-06	1700	M01361.metal.pos.txt.gz	TRUE	reported	hgfJiA	2	TRUE	0.0130077	22.3781
rs6887589	A	G	A	G	-0.0142	-0.013	0.7787	0.786	FALSE	FALSE	FALSE	finn-b-M13_LOWBACKPAINORANDSCIATICA	5	107011559	0.0137		0.3419	Lower back pain or/and sciatica || id:finn-b-M13_LOWBACKPAINORANDSCIATICA	Lower back pain or/and sciatica	Lower back pain or/and sciatica || ||	TRUE	igd	0.0026	4.33e-08	7063	M01361.metal.pos.txt.gz	TRUE	reported	hgfJiA	2	TRUE	0.00420543	29.82
rs7710912	A	G	A	G	-0.0189	-0.0206	0.0728	0.1079	FALSE	FALSE	FALSE	finn-b-M13_LOWBACKPAINORANDSCIATICA	5	83978954	0.0183		0.2611	Lower back pain or/and sciatica || id:finn-b-M13_LOWBACKPAINORANDSCIATICA	Lower back pain or/and sciatica	Lower back pain or/and sciatica || ||	TRUE	igd	0.0042	8.302e-06	7063	M01361.metal.pos.txt.gz	TRUE	reported	hgfJiA	2	TRUE	0.00285886	20.2443
rs7791503	T	C	T	C	0.0126	-0.0205	0.269	0.3991	FALSE	FALSE	FALSE	finn-b-M13_LOWBACKPAINORANDSCIATICA	7	46007683	0.0115		0.0747395	Lower back pain or/and sciatica || id:finn-b-M13_LOWBACKPAINORANDSCIATICA	Lower back pain or/and sciatica	Lower back pain or/and sciatica || ||	TRUE	igd	0.0026	9.648e-07	7063	M01361.metal.pos.txt.gz	TRUE	reported	hgfJiA	2	TRUE	0.00331408	23.4786
rs8098317	T	G	T	G	-0.0119	-0.0018	0.7857	0.7525	FALSE	FALSE	FALSE	finn-b-M13_LOWBACKPAINORANDSCIATICA	18	22207719	0.013		0.8914	Lower back pain or/and sciatica || id:finn-b-M13_LOWBACKPAINORANDSCIATICA	Lower back pain or/and sciatica	Lower back pain or/and sciatica || ||	TRUE	igd	0.0026	6.643e-06	7063	M01361.metal.pos.txt.gz	TRUE	reported	hgfJiA	2	TRUE	0.00295714	20.9423
rs961959	A	C	A	C	-0.0121	-0.0119	0.1925	0.2253	FALSE	FALSE	FALSE	finn-b-M13_LOWBACKPAINORANDSCIATICA	9	121550035	0.0135		0.3781	Lower back pain or/and sciatica || id:finn-b-M13_LOWBACKPAINORANDSCIATICA	Lower back pain or/and sciatica	Lower back pain or/and sciatica || ||	TRUE	igd	0.0027	5.262e-06	7063	M01361.metal.pos.txt.gz	TRUE	reported	hgfJiA	2	TRUE	0.00283544	20.078
SNP	effect_allele.exposure	other_allele.exposure	effect_allele.outcome	other_allele.outcome	beta.exposure	beta.outcome	eaf.exposure	eaf.outcome	remove	palindromic	ambiguous	id.outcome	chr	pos	se.outcome	samplesize.outcome	pval.outcome	outcome	originalname.outcome	outcome.deprecated	mr_keep.outcome	data_source.outcome	se.exposure	pval.exposure	samplesize.exposure	exposure	mr_keep.exposure	pval_origin.exposure	id.exposure	action	mr_keep	R2	F
rs10416177	T	G	T	G	0.0119	-0.0098	0.592	0.6217	FALSE	FALSE	FALSE	finn-b-M13_LOWBACKPAINORANDSCIATICA	19	44301543	0.0116		0.3983	Lower back pain or/and sciatica || id:finn-b-M13_LOWBACKPAINORANDSCIATICA	Lower back pain or/and sciatica	Lower back pain or/and sciatica || ||	TRUE	igd	0.0026	6.932e-06	7034	M12768.metal.pos.txt.gz	TRUE	reported	Tj5sjb	2	TRUE	0.0029693	20.9423
rs10512645	A	G	A	G	-0.0121	0.0162	0.6525	0.5872	FALSE	FALSE	FALSE	finn-b-M13_LOWBACKPAINORANDSCIATICA	5	1850220	0.0114		0.1572	Lower back pain or/and sciatica || id:finn-b-M13_LOWBACKPAINORANDSCIATICA	Lower back pain or/and sciatica	Lower back pain or/and sciatica || ||	TRUE	igd	0.0027	5.524e-06	7034	M12768.metal.pos.txt.gz	TRUE	reported	Tj5sjb	2	TRUE	0.0028471	20.078
rs10787426	T	C	T	C	-0.0123	-0.0007	0.4783	0.5134	FALSE	FALSE	FALSE	finn-b-M13_LOWBACKPAINORANDSCIATICA	10	113728434	0.0113		0.9471	Lower back pain or/and sciatica || id:finn-b-M13_LOWBACKPAINORANDSCIATICA	Lower back pain or/and sciatica	Lower back pain or/and sciatica || ||	TRUE	igd	0.0026	2.98e-06	7034	M12768.metal.pos.txt.gz	TRUE	reported	Tj5sjb	2	TRUE	0.00317162	22.3738
rs10945327	A	G	A	G	0.0124	-0.0023	0.6184	0.63	FALSE	FALSE	FALSE	finn-b-M13_LOWBACKPAINORANDSCIATICA	6	169303520	0.0116		0.8434	Lower back pain or/and sciatica || id:finn-b-M13_LOWBACKPAINORANDSCIATICA	Lower back pain or/and sciatica	Lower back pain or/and sciatica || ||	TRUE	igd	0.0026	2.317e-06	7034	M12768.metal.pos.txt.gz	TRUE	reported	Tj5sjb	2	TRUE	0.00322324	22.7391
rs11200954	T	G	T	G	-0.0278	0.006	0.9527	0.94309	FALSE	FALSE	FALSE	finn-b-M13_LOWBACKPAINORANDSCIATICA	10	86032753	0.0241		0.8046	Lower back pain or/and sciatica || id:finn-b-M13_LOWBACKPAINORANDSCIATICA	Lower back pain or/and sciatica	Lower back pain or/and sciatica || ||	TRUE	igd	0.0062	8.119e-06	7034	M12768.metal.pos.txt.gz	TRUE	reported	Tj5sjb	2	TRUE	0.00285013	20.0994
rs11734331	A	G	A	G	-0.0119	0.0184	0.3779	0.3815	FALSE	FALSE	FALSE	finn-b-M13_LOWBACKPAINORANDSCIATICA	4	124371328	0.0116		0.1106	Lower back pain or/and sciatica || id:finn-b-M13_LOWBACKPAINORANDSCIATICA	Lower back pain or/and sciatica	Lower back pain or/and sciatica || ||	TRUE	igd	0.0027	7.813e-06	7034	M12768.metal.pos.txt.gz	TRUE	reported	Tj5sjb	2	TRUE	0.00275402	19.4197
rs12230393	A	C	A	C	-0.02	-0.0333	0.9032	0.9313	FALSE	FALSE	FALSE	finn-b-M13_LOWBACKPAINORANDSCIATICA	12	67245822	0.0222		0.1341	Lower back pain or/and sciatica || id:finn-b-M13_LOWBACKPAINORANDSCIATICA	Lower back pain or/and sciatica	Lower back pain or/and sciatica || ||	TRUE	igd	0.0045	7.417e-06	7034	M12768.metal.pos.txt.gz	TRUE	reported	Tj5sjb	2	TRUE	0.00280037	19.7475
rs1671347	A	G	A	G	0.0311	-0.0722	0.0462	0.0342	FALSE	FALSE	FALSE	finn-b-M13_LOWBACKPAINORANDSCIATICA	8	13199350	0.0312		0.0207	Lower back pain or/and sciatica || id:finn-b-M13_LOWBACKPAINORANDSCIATICA	Lower back pain or/and sciatica	Lower back pain or/and sciatica || ||	TRUE	igd	0.0069	7.264e-06	7034	M12768.metal.pos.txt.gz	TRUE	reported	Tj5sjb	2	TRUE	0.00287984	20.3095
rs16985223	T	C	T	C	0.1077	-0.0307	0.9655	0.95216	FALSE	FALSE	FALSE	finn-b-M13_LOWBACKPAINORANDSCIATICA	20	39452195	0.0267		0.2501	Lower back pain or/and sciatica || id:finn-b-M13_LOWBACKPAINORANDSCIATICA	Lower back pain or/and sciatica	Lower back pain or/and sciatica || ||	TRUE	igd	0.0225	1.689e-06	1682	M12768.metal.pos.txt.gz	TRUE	reported	Tj5sjb	2	TRUE	0.0134389	22.8849
rs1748947	T	G	T	G	-0.0264	0.0013	0.9114	0.8454	FALSE	FALSE	FALSE	finn-b-M13_LOWBACKPAINORANDSCIATICA	14	96147835	0.0155		0.935	Lower back pain or/and sciatica || id:finn-b-M13_LOWBACKPAINORANDSCIATICA	Lower back pain or/and sciatica	Lower back pain or/and sciatica || ||	TRUE	igd	0.0055	1.373e-06	7034	M12768.metal.pos.txt.gz	TRUE	reported	Tj5sjb	2	TRUE	0.00326482	23.0334
rs2487411	T	C	T	C	-0.0122	0.0202	0.3154	0.3281	FALSE	FALSE	FALSE	finn-b-M13_LOWBACKPAINORANDSCIATICA	6	70548624	0.0119		0.0903005	Lower back pain or/and sciatica || id:finn-b-M13_LOWBACKPAINORANDSCIATICA	Lower back pain or/and sciatica	Lower back pain or/and sciatica || ||	TRUE	igd	0.0027	4.681e-06	7034	M12768.metal.pos.txt.gz	TRUE	reported	Tj5sjb	2	TRUE	0.00289422	20.4112
rs300250	A	G	A	G	0.0118	0.0101	0.639	0.6167	FALSE	FALSE	FALSE	finn-b-M13_LOWBACKPAINORANDSCIATICA	5	73879508	0.0116		0.3827	Lower back pain or/and sciatica || id:finn-b-M13_LOWBACKPAINORANDSCIATICA	Lower back pain or/and sciatica	Lower back pain or/and sciatica || ||	TRUE	igd	0.0026	5.818e-06	7034	M12768.metal.pos.txt.gz	TRUE	reported	Tj5sjb	2	TRUE	0.00291975	20.5918
rs3114834	T	C	T	C	0.0213	-0.0035	0.1017	0.1216	FALSE	FALSE	FALSE	finn-b-M13_LOWBACKPAINORANDSCIATICA	7	109598161	0.0172		0.84	Lower back pain or/and sciatica || id:finn-b-M13_LOWBACKPAINORANDSCIATICA	Lower back pain or/and sciatica	Lower back pain or/and sciatica || ||	TRUE	igd	0.0048	9.856e-06	7034	M12768.metal.pos.txt.gz	TRUE	reported	Tj5sjb	2	TRUE	0.00279165	19.6858
rs4239564	A	G	A	G	-0.0155	0.0061	0.1652	0.2598	FALSE	FALSE	FALSE	finn-b-M13_LOWBACKPAINORANDSCIATICA	19	28296505	0.0128		0.6341	Lower back pain or/and sciatica || id:finn-b-M13_LOWBACKPAINORANDSCIATICA	Lower back pain or/and sciatica	Lower back pain or/and sciatica || ||	TRUE	igd	0.0035	7.621e-06	7034	M12768.metal.pos.txt.gz	TRUE	reported	Tj5sjb	2	TRUE	0.00278045	19.6067
rs6464030	T	C	T	C	-0.0123	0.0074	0.591	0.5271	FALSE	FALSE	FALSE	finn-b-M13_LOWBACKPAINORANDSCIATICA	7	10615156	0.0112		0.5117	Lower back pain or/and sciatica || id:finn-b-M13_LOWBACKPAINORANDSCIATICA	Lower back pain or/and sciatica	Lower back pain or/and sciatica || ||	TRUE	igd	0.0026	2.993e-06	7034	M12768.metal.pos.txt.gz	TRUE	reported	Tj5sjb	2	TRUE	0.00317162	22.3738
rs7127507	T	C	T	C	0.0122	-0.0175	0.6814	0.6529	FALSE	FALSE	FALSE	finn-b-M13_LOWBACKPAINORANDSCIATICA	11	27714884	0.0118		0.137	Lower back pain or/and sciatica || id:finn-b-M13_LOWBACKPAINORANDSCIATICA	Lower back pain or/and sciatica	Lower back pain or/and sciatica || ||	TRUE	igd	0.0027	4.946e-06	7034	M12768.metal.pos.txt.gz	TRUE	reported	Tj5sjb	2	TRUE	0.00289422	20.4112
rs7145793	T	G	T	G	-0.1012	0.1061	0.0337	0.002838	FALSE	FALSE	FALSE	finn-b-M13_LOWBACKPAINORANDSCIATICA	14	65048442	0.113		0.348	Lower back pain or/and sciatica || id:finn-b-M13_LOWBACKPAINORANDSCIATICA	Lower back pain or/and sciatica	Lower back pain or/and sciatica || ||	TRUE	igd	0.0224	6.267e-06	1682	M12768.metal.pos.txt.gz	TRUE	reported	Tj5sjb	2	TRUE	0.0119895	20.3868
rs7766963	T	C	T	C	0.0116	-0.0071	0.5211	0.3948	FALSE	FALSE	FALSE	finn-b-M13_LOWBACKPAINORANDSCIATICA	6	135432883	0.0116		0.5414	Lower back pain or/and sciatica || id:finn-b-M13_LOWBACKPAINORANDSCIATICA	Lower back pain or/and sciatica	Lower back pain or/and sciatica || ||	TRUE	igd	0.0026	8.556e-06	7034	M12768.metal.pos.txt.gz	TRUE	reported	Tj5sjb	2	TRUE	0.00282189	19.8997
SNP	effect_allele.exposure	other_allele.exposure	effect_allele.outcome	other_allele.outcome	beta.exposure	beta.outcome	eaf.exposure	eaf.outcome	remove	palindromic	ambiguous	id.outcome	chr	pos	se.outcome	samplesize.outcome	pval.outcome	outcome	originalname.outcome	outcome.deprecated	mr_keep.outcome	data_source.outcome	proxy.outcome	target_snp.outcome	proxy_snp.outcome	target_a1.outcome	target_a2.outcome	proxy_a1.outcome	proxy_a2.outcome	se.exposure	pval.exposure	samplesize.exposure	exposure	mr_keep.exposure	pval_origin.exposure	id.exposure	action	mr_keep	R2	F
rs10515641	A	G	A	G	-0.0086	-0.0006	0.2493	0.2153	FALSE	FALSE	FALSE	finn-b-M13_LOWBACKPAINORANDSCIATICA	5	150001187	0.0137		0.9679	Lower back pain or/and sciatica || id:finn-b-M13_LOWBACKPAINORANDSCIATICA	Lower back pain or/and sciatica	Lower back pain or/and sciatica || ||	TRUE	igd								0.0019	4.369e-06	7308	M15778.metal.pos.txt.gz	TRUE	reported	2Hjefc	2	TRUE	0.0027956	20.4819
rs10745735	A	G	A	G	0.0133	0.0209	0.907	0.8917	FALSE	FALSE	FALSE	finn-b-M13_LOWBACKPAINORANDSCIATICA	12	96279745	0.0181		0.2473	Lower back pain or/and sciatica || id:finn-b-M13_LOWBACKPAINORANDSCIATICA	Lower back pain or/and sciatica	Lower back pain or/and sciatica || ||	TRUE	igd								0.0027	1.146e-06	7308	M15778.metal.pos.txt.gz	TRUE	reported	2Hjefc	2	TRUE	0.00330931	24.2581
rs11013865	T	C	T	C	0.0084	0.0158	0.214	0.2362	FALSE	FALSE	FALSE	finn-b-M13_LOWBACKPAINORANDSCIATICA	10	18656165	0.0132		0.2311	Lower back pain or/and sciatica || id:finn-b-M13_LOWBACKPAINORANDSCIATICA	Lower back pain or/and sciatica	Lower back pain or/and sciatica || ||	TRUE	igd								0.0019	5.422e-06	7308	M15778.metal.pos.txt.gz	TRUE	reported	2Hjefc	2	TRUE	0.00266743	19.5404
rs1151659	T	C	T	C	-0.0219	0.0023	0.2122	0.2686	FALSE	FALSE	FALSE	finn-b-M13_LOWBACKPAINORANDSCIATICA	1	247838134	0.0126		0.8549	Lower back pain or/and sciatica || id:finn-b-M13_LOWBACKPAINORANDSCIATICA	Lower back pain or/and sciatica	Lower back pain or/and sciatica || ||	TRUE	igd								0.0049	8.236e-06	1750	M15778.metal.pos.txt.gz	TRUE	reported	2Hjefc	2	TRUE	0.0112857	19.9526
rs11838539	A	G	A	G	0.0284	0.0327	0.0205	0.06498	FALSE	FALSE	FALSE	finn-b-M13_LOWBACKPAINORANDSCIATICA	13	48668018	0.0225		0.1457	Lower back pain or/and sciatica || id:finn-b-M13_LOWBACKPAINORANDSCIATICA	Lower back pain or/and sciatica	Lower back pain or/and sciatica || ||	TRUE	igd								0.0061	3.382e-06	7308	M15778.metal.pos.txt.gz	TRUE	reported	2Hjefc	2	TRUE	0.00295728	21.67
rs12132780	T	C	T	C	0.0082	0.0114	0.3331	0.3628	FALSE	FALSE	FALSE	finn-b-M13_LOWBACKPAINORANDSCIATICA	1	207999605	0.0117		0.3289	Lower back pain or/and sciatica || id:finn-b-M13_LOWBACKPAINORANDSCIATICA	Lower back pain or/and sciatica	Lower back pain or/and sciatica || ||	TRUE	igd								0.0018	6.82e-06	7308	M15778.metal.pos.txt.gz	TRUE	reported	2Hjefc	2	TRUE	0.00283173	20.7474
rs12150754	C	G	C	G	0.0083	0.017	0.7851	0.7005	FALSE	TRUE	FALSE	finn-b-M13_LOWBACKPAINORANDSCIATICA	18	69076382	0.0122		0.1644	Lower back pain or/and sciatica || id:finn-b-M13_LOWBACKPAINORANDSCIATICA	Lower back pain or/and sciatica	Lower back pain or/and sciatica || ||	TRUE	igd								0.0019	7.698e-06	7308	M15778.metal.pos.txt.gz	TRUE	reported	2Hjefc	2	TRUE	0.00260446	19.0779
rs12637854	A	T	A	T	-0.0138	-0.0347	0.8926	0.8557	FALSE	TRUE	FALSE	finn-b-M13_LOWBACKPAINORANDSCIATICA	3	22426059	0.016		0.0306203	Lower back pain or/and sciatica || id:finn-b-M13_LOWBACKPAINORANDSCIATICA	Lower back pain or/and sciatica	Lower back pain or/and sciatica || ||	TRUE	igd								0.0027	4.326e-07	7308	M15778.metal.pos.txt.gz	TRUE	reported	2Hjefc	2	TRUE	0.00356191	26.1163
rs12783167	T	C	T	C	-0.0081	-0.0145	0.2909	0.3675	FALSE	FALSE	FALSE	finn-b-M13_LOWBACKPAINORANDSCIATICA	10	13089027	0.0117		0.2153	Lower back pain or/and sciatica || id:finn-b-M13_LOWBACKPAINORANDSCIATICA	Lower back pain or/and sciatica	Lower back pain or/and sciatica || ||	TRUE	igd								0.0018	6.557e-06	7308	M15778.metal.pos.txt.gz	TRUE	reported	2Hjefc	2	TRUE	0.00276328	20.2445
rs12899069	T	C	T	C	0.0131	0.0138	0.7665	0.6799	FALSE	FALSE	FALSE	finn-b-M13_LOWBACKPAINORANDSCIATICA	15	71016383	0.0122		0.2585	Lower back pain or/and sciatica || id:finn-b-M13_LOWBACKPAINORANDSCIATICA	Lower back pain or/and sciatica	Lower back pain or/and sciatica || ||	TRUE	igd								0.0029	8.583e-06	7308	M15778.metal.pos.txt.gz	TRUE	reported	2Hjefc	2	TRUE	0.00278444	20.3999
rs13151688	T	C	T	C	0.0085	-0.0151	0.3407	0.4006	FALSE	FALSE	FALSE	finn-b-M13_LOWBACKPAINORANDSCIATICA	4	21312957	0.0115		0.1882	Lower back pain or/and sciatica || id:finn-b-M13_LOWBACKPAINORANDSCIATICA	Lower back pain or/and sciatica	Lower back pain or/and sciatica || ||	TRUE	igd								0.0018	3.81e-06	7308	M15778.metal.pos.txt.gz	TRUE	reported	2Hjefc	2	TRUE	0.00304208	22.2933
rs159486	T	C	T	C	0.012	0.0048	0.1205	0.2271	FALSE	FALSE	FALSE	finn-b-M13_LOWBACKPAINORANDSCIATICA	5	58175138	0.0134		0.722	Lower back pain or/and sciatica || id:finn-b-M13_LOWBACKPAINORANDSCIATICA	Lower back pain or/and sciatica	Lower back pain or/and sciatica || ||	TRUE	igd								0.0027	5.913e-06	7308	M15778.metal.pos.txt.gz	TRUE	reported	2Hjefc	2	TRUE	0.00269565	19.7477
rs16876152	T	G	T	G	-0.0089	0.0022	0.2054	0.2349	FALSE	FALSE	FALSE	finn-b-M13_LOWBACKPAINORANDSCIATICA	6	47628260	0.0132		0.8694	Lower back pain or/and sciatica || id:finn-b-M13_LOWBACKPAINORANDSCIATICA	Lower back pain or/and sciatica	Lower back pain or/and sciatica || ||	TRUE	igd								0.0019	1.652e-06	7308	M15778.metal.pos.txt.gz	TRUE	reported	2Hjefc	2	TRUE	0.00299345	21.9358
rs1791600	T	C	T	C	-0.0087	-0.0214	0.2072	0.2051	FALSE	FALSE	FALSE	finn-b-M13_LOWBACKPAINORANDSCIATICA	11	106427636	0.0139		0.1251	Lower back pain or/and sciatica || id:finn-b-M13_LOWBACKPAINORANDSCIATICA	Lower back pain or/and sciatica	Lower back pain or/and sciatica || ||	TRUE	igd								0.0019	4.089e-06	7308	M15778.metal.pos.txt.gz	TRUE	reported	2Hjefc	2	TRUE	0.00286081	20.961
rs1866411	A	C	A	C	-0.0085	0.0064	0.3472	0.3427	FALSE	FALSE	FALSE	finn-b-M13_LOWBACKPAINORANDSCIATICA	2	148271508	0.0118		0.5909	Lower back pain or/and sciatica || id:finn-b-M13_LOWBACKPAINORANDSCIATICA	Lower back pain or/and sciatica	Lower back pain or/and sciatica || ||	TRUE	igd	TRUE	rs1866411	rs10928357	A	C	G	A	0.0018	2.807e-06	7308	M15778.metal.pos.txt.gz	TRUE	reported	2Hjefc	2	TRUE	0.00304208	22.2933
rs2317834	T	G	T	G	0.0129	-0.0135	0.9041	0.8409	FALSE	FALSE	FALSE	finn-b-M13_LOWBACKPAINORANDSCIATICA	16	82321726	0.0153		0.3786	Lower back pain or/and sciatica || id:finn-b-M13_LOWBACKPAINORANDSCIATICA	Lower back pain or/and sciatica	Lower back pain or/and sciatica || ||	TRUE	igd								0.0027	2.308e-06	7308	M15778.metal.pos.txt.gz	TRUE	reported	2Hjefc	2	TRUE	0.00311386	22.8209
rs247616	T	C	T	C	0.0098	-0.0184	0.322	0.2794	FALSE	FALSE	FALSE	finn-b-M13_LOWBACKPAINORANDSCIATICA	16	56990716	0.0125		0.1433	Lower back pain or/and sciatica || id:finn-b-M13_LOWBACKPAINORANDSCIATICA	Lower back pain or/and sciatica	Lower back pain or/and sciatica || ||	TRUE	igd	TRUE	rs247616	rs247617	T	C	A	C	0.0019	1.322e-07	7308	M15778.metal.pos.txt.gz	TRUE	reported	2Hjefc	2	TRUE	0.00362717	26.5966
rs310528	A	G	A	G	0.0086	0.0302	0.2233	0.2819	FALSE	FALSE	FALSE	finn-b-M13_LOWBACKPAINORANDSCIATICA	5	82853209	0.0125		0.0156498	Lower back pain or/and sciatica || id:finn-b-M13_LOWBACKPAINORANDSCIATICA	Lower back pain or/and sciatica	Lower back pain or/and sciatica || ||	TRUE	igd								0.0018	2.589e-06	7308	M15778.metal.pos.txt.gz	TRUE	reported	2Hjefc	2	TRUE	0.00311386	22.8209
rs310597	A	G	A	G	-0.0088	0.007	0.6532	0.5828	FALSE	FALSE	FALSE	finn-b-M13_LOWBACKPAINORANDSCIATICA	7	150873046	0.0114		0.5408	Lower back pain or/and sciatica || id:finn-b-M13_LOWBACKPAINORANDSCIATICA	Lower back pain or/and sciatica	Lower back pain or/and sciatica || ||	TRUE	igd								0.0018	1.304e-06	7308	M15778.metal.pos.txt.gz	TRUE	reported	2Hjefc	2	TRUE	0.0032599	23.8947
rs3112496	T	C	T	C	0.0127	-0.0232	0.1331	0.1499	FALSE	FALSE	FALSE	finn-b-M13_LOWBACKPAINORANDSCIATICA	2	136711064	0.0158		0.141	Lower back pain or/and sciatica || id:finn-b-M13_LOWBACKPAINORANDSCIATICA	Lower back pain or/and sciatica	Lower back pain or/and sciatica || ||	TRUE	igd								0.0026	1.126e-06	7308	M15778.metal.pos.txt.gz	TRUE	reported	2Hjefc	2	TRUE	0.00325422	23.8529
rs3131535	A	G	A	G	-0.0205	-0.0399	0.9652	0.9645	FALSE	FALSE	FALSE	finn-b-M13_LOWBACKPAINORANDSCIATICA	1	221581961	0.0306		0.1929	Lower back pain or/and sciatica || id:finn-b-M13_LOWBACKPAINORANDSCIATICA	Lower back pain or/and sciatica	Lower back pain or/and sciatica || ||	TRUE	igd								0.0045	6.301e-06	7308	M15778.metal.pos.txt.gz	TRUE	reported	2Hjefc	2	TRUE	0.00283173	20.7474
rs3765035	A	G	A	G	0.0092	0.0217	0.3438	0.3479	FALSE	FALSE	FALSE	finn-b-M13_LOWBACKPAINORANDSCIATICA	2	119749858	0.0118		0.0663193	Lower back pain or/and sciatica || id:finn-b-M13_LOWBACKPAINORANDSCIATICA	Lower back pain or/and sciatica	Lower back pain or/and sciatica || ||	TRUE	igd								0.0018	3.757e-07	7308	M15778.metal.pos.txt.gz	TRUE	reported	2Hjefc	2	TRUE	0.00356191	26.1163
rs4353947	A	G	A	G	-0.0082	-0.0041	0.2304	0.2863	FALSE	FALSE	FALSE	finn-b-M13_LOWBACKPAINORANDSCIATICA	4	32729725	0.0124		0.740699	Lower back pain or/and sciatica || id:finn-b-M13_LOWBACKPAINORANDSCIATICA	Lower back pain or/and sciatica	Lower back pain or/and sciatica || ||	TRUE	igd								0.0018	8.704e-06	7308	M15778.metal.pos.txt.gz	TRUE	reported	2Hjefc	2	TRUE	0.00283173	20.7474
rs4386719	T	C	T	C	-0.0083	0.0014	0.7737	0.8197	FALSE	FALSE	FALSE	finn-b-M13_LOWBACKPAINORANDSCIATICA	5	77520236	0.0147		0.9234	Lower back pain or/and sciatica || id:finn-b-M13_LOWBACKPAINORANDSCIATICA	Lower back pain or/and sciatica	Lower back pain or/and sciatica || ||	TRUE	igd								0.0019	7.378e-06	7308	M15778.metal.pos.txt.gz	TRUE	reported	2Hjefc	2	TRUE	0.00260446	19.0779
rs4515826	T	G	T	G	-0.0132	0.0147	0.1021	0.1732	FALSE	FALSE	FALSE	finn-b-M13_LOWBACKPAINORANDSCIATICA	1	248871395	0.0148		0.3225	Lower back pain or/and sciatica || id:finn-b-M13_LOWBACKPAINORANDSCIATICA	Lower back pain or/and sciatica	Lower back pain or/and sciatica || ||	TRUE	igd								0.0027	1.31e-06	7308	M15778.metal.pos.txt.gz	TRUE	reported	2Hjefc	2	TRUE	0.0032599	23.8947
rs4672488	A	G	A	G	0.0086	0.0104	0.2854	0.3298	FALSE	FALSE	FALSE	finn-b-M13_LOWBACKPAINORANDSCIATICA	2	62500181	0.012		0.3861	Lower back pain or/and sciatica || id:finn-b-M13_LOWBACKPAINORANDSCIATICA	Lower back pain or/and sciatica	Lower back pain or/and sciatica || ||	TRUE	igd								0.0019	4.078e-06	7308	M15778.metal.pos.txt.gz	TRUE	reported	2Hjefc	2	TRUE	0.0027956	20.4819
rs4741625	A	G	A	G	0.0085	-0.0093	0.2777	0.2351	FALSE	FALSE	FALSE	finn-b-M13_LOWBACKPAINORANDSCIATICA	9	1894517	0.0133		0.4821	Lower back pain or/and sciatica || id:finn-b-M13_LOWBACKPAINORANDSCIATICA	Lower back pain or/and sciatica	Lower back pain or/and sciatica || ||	TRUE	igd								0.0018	3.495e-06	7308	M15778.metal.pos.txt.gz	TRUE	reported	2Hjefc	2	TRUE	0.00304208	22.2933
rs4850051	A	G	A	G	-0.0086	-0.0143	0.2082	0.1658	FALSE	FALSE	FALSE	finn-b-M13_LOWBACKPAINORANDSCIATICA	2	4141080	0.0151		0.3432	Lower back pain or/and sciatica || id:finn-b-M13_LOWBACKPAINORANDSCIATICA	Lower back pain or/and sciatica	Lower back pain or/and sciatica || ||	TRUE	igd								0.0019	3.839e-06	7308	M15778.metal.pos.txt.gz	TRUE	reported	2Hjefc	2	TRUE	0.0027956	20.4819
rs4852620	A	G	A	G	0.0141	0.0118	0.1096	0.1199	FALSE	FALSE	FALSE	finn-b-M13_LOWBACKPAINORANDSCIATICA	2	70722946	0.0173		0.4953	Lower back pain or/and sciatica || id:finn-b-M13_LOWBACKPAINORANDSCIATICA	Lower back pain or/and sciatica	Lower back pain or/and sciatica || ||	TRUE	igd								0.0027	1.733e-07	7308	M15778.metal.pos.txt.gz	TRUE	reported	2Hjefc	2	TRUE	0.00371787	27.2641
rs6841005	T	C	T	C	0.0088	0.0069	0.3264	0.2781	FALSE	FALSE	FALSE	finn-b-M13_LOWBACKPAINORANDSCIATICA	4	25067377	0.0126		0.5854	Lower back pain or/and sciatica || id:finn-b-M13_LOWBACKPAINORANDSCIATICA	Lower back pain or/and sciatica	Lower back pain or/and sciatica || ||	TRUE	igd								0.0018	1.146e-06	7308	M15778.metal.pos.txt.gz	TRUE	reported	2Hjefc	2	TRUE	0.0032599	23.8947
rs724165	A	G	A	G	-0.008	0.0007	0.5944	0.5624	FALSE	FALSE	FALSE	finn-b-M13_LOWBACKPAINORANDSCIATICA	14	24806229	0.0113		0.9513	Lower back pain or/and sciatica || id:finn-b-M13_LOWBACKPAINORANDSCIATICA	Lower back pain or/and sciatica	Lower back pain or/and sciatica || ||	TRUE	igd								0.0018	7.536e-06	7308	M15778.metal.pos.txt.gz	TRUE	reported	2Hjefc	2	TRUE	0.00269565	19.7477
rs7283154	T	C	T	C	-0.0087	-0.0294	0.2516	0.2348	FALSE	FALSE	FALSE	finn-b-M13_LOWBACKPAINORANDSCIATICA	21	42282735	0.0133		0.0270601	Lower back pain or/and sciatica || id:finn-b-M13_LOWBACKPAINORANDSCIATICA	Lower back pain or/and sciatica	Lower back pain or/and sciatica || ||	TRUE	igd								0.0018	2.319e-06	7308	M15778.metal.pos.txt.gz	TRUE	reported	2Hjefc	2	TRUE	0.00318646	23.3547
rs7513165	T	C	T	C	0.0086	0.0007	0.7526	0.7809	FALSE	FALSE	FALSE	finn-b-M13_LOWBACKPAINORANDSCIATICA	1	204147186	0.0136		0.9607	Lower back pain or/and sciatica || id:finn-b-M13_LOWBACKPAINORANDSCIATICA	Lower back pain or/and sciatica	Lower back pain or/and sciatica || ||	TRUE	igd								0.0018	2.832e-06	7308	M15778.metal.pos.txt.gz	TRUE	reported	2Hjefc	2	TRUE	0.00311386	22.8209
rs7561849	A	G	A	G	0.009	-0.0011	0.2168	0.3118	FALSE	FALSE	FALSE	finn-b-M13_LOWBACKPAINORANDSCIATICA	2	147734942	0.0121		0.9301	Lower back pain or/and sciatica || id:finn-b-M13_LOWBACKPAINORANDSCIATICA	Lower back pain or/and sciatica	Lower back pain or/and sciatica || ||	TRUE	igd								0.0018	1.01e-06	7308	M15778.metal.pos.txt.gz	TRUE	reported	2Hjefc	2	TRUE	0.00340925	24.9932
rs8008040	T	C	T	C	-0.0087	0.0017	0.7276	0.6461	FALSE	FALSE	FALSE	finn-b-M13_LOWBACKPAINORANDSCIATICA	14	22392807	0.0117		0.8844	Lower back pain or/and sciatica || id:finn-b-M13_LOWBACKPAINORANDSCIATICA	Lower back pain or/and sciatica	Lower back pain or/and sciatica || ||	TRUE	igd								0.0018	2.064e-06	7308	M15778.metal.pos.txt.gz	TRUE	reported	2Hjefc	2	TRUE	0.00318646	23.3547
rs9314172	C	G	C	G	-0.0084	-0.007	0.6969	0.7748	FALSE	TRUE	FALSE	finn-b-M13_LOWBACKPAINORANDSCIATICA	5	92107935	0.0135		0.606599	Lower back pain or/and sciatica || id:finn-b-M13_LOWBACKPAINORANDSCIATICA	Lower back pain or/and sciatica	Lower back pain or/and sciatica || ||	TRUE	igd								0.0018	4.499e-06	7308	M15778.metal.pos.txt.gz	TRUE	reported	2Hjefc	2	TRUE	0.00297114	21.7718
rs9382939	T	C	T	C	0.0255	-0.0062	0.9661	0.9057	FALSE	FALSE	FALSE	finn-b-M13_LOWBACKPAINORANDSCIATICA	6	14091510	0.0192		0.7466	Lower back pain or/and sciatica || id:finn-b-M13_LOWBACKPAINORANDSCIATICA	Lower back pain or/and sciatica	Lower back pain or/and sciatica || ||	TRUE	igd								0.0058	9.998e-06	7308	M15778.metal.pos.txt.gz	TRUE	reported	2Hjefc	2	TRUE	0.00263802	19.3244
rs9394526	A	G	A	G	-0.0187	-0.0391	0.0529	0.04284	FALSE	FALSE	FALSE	finn-b-M13_LOWBACKPAINORANDSCIATICA	6	12090563	0.0278		0.1595	Lower back pain or/and sciatica || id:finn-b-M13_LOWBACKPAINORANDSCIATICA	Lower back pain or/and sciatica	Lower back pain or/and sciatica || ||	TRUE	igd								0.0037	4.28e-07	7308	M15778.metal.pos.txt.gz	TRUE	reported	2Hjefc	2	TRUE	0.0034831	25.5365
rs9514739	C	G	C	G	-0.0122	-0.0033	0.8962	0.91113	FALSE	TRUE	FALSE	finn-b-M13_LOWBACKPAINORANDSCIATICA	13	108441017	0.0199		0.8696	Lower back pain or/and sciatica || id:finn-b-M13_LOWBACKPAINORANDSCIATICA	Lower back pain or/and sciatica	Lower back pain or/and sciatica || ||	TRUE	igd								0.0027	6.095e-06	7308	M15778.metal.pos.txt.gz	TRUE	reported	2Hjefc	2	TRUE	0.00278601	20.4114
rs969075	T	C	T	C	-0.0086	-0.0115	0.3346	0.2802	FALSE	FALSE	FALSE	finn-b-M13_LOWBACKPAINORANDSCIATICA	20	17792323	0.0126		0.3636	Lower back pain or/and sciatica || id:finn-b-M13_LOWBACKPAINORANDSCIATICA	Lower back pain or/and sciatica	Lower back pain or/and sciatica || ||	TRUE	igd								0.0018	2.627e-06	7308	M15778.metal.pos.txt.gz	TRUE	reported	2Hjefc	2	TRUE	0.00311386	22.8209
rs9859467	A	G	A	G	-0.0203	0.0108	0.037	0.07255	FALSE	FALSE	FALSE	finn-b-M13_LOWBACKPAINORANDSCIATICA	3	117939524	0.0216		0.6161	Lower back pain or/and sciatica || id:finn-b-M13_LOWBACKPAINORANDSCIATICA	Lower back pain or/and sciatica	Lower back pain or/and sciatica || ||	TRUE	igd								0.0045	5.752e-06	7308	M15778.metal.pos.txt.gz	TRUE	reported	2Hjefc	2	TRUE	0.0027769	20.3446
SNP	effect_allele.exposure	other_allele.exposure	effect_allele.outcome	other_allele.outcome	beta.exposure	beta.outcome	eaf.exposure	eaf.outcome	remove	palindromic	ambiguous	id.outcome	chr	pos	se.outcome	samplesize.outcome	pval.outcome	outcome	originalname.outcome	outcome.deprecated	mr_keep.outcome	data_source.outcome	se.exposure	pval.exposure	samplesize.exposure	exposure	mr_keep.exposure	pval_origin.exposure	id.exposure	action	mr_keep	R2	F
rs12954899	A	G	A	G	-0.0254	-0.015	0.8905	0.8629	FALSE	FALSE	FALSE	finn-b-M13_LOWBACKPAINORANDSCIATICA	18	39582087	0.0164		0.3602	Lower back pain or/and sciatica || id:finn-b-M13_LOWBACKPAINORANDSCIATICA	Lower back pain or/and sciatica	Lower back pain or/and sciatica || ||	TRUE	igd	0.0057	8.839e-06	7281	M15996.metal.pos.txt.gz	TRUE	reported	iEulkS	2	TRUE	0.00271984	19.8517
rs4690523	T	C	T	C	0.0182	0.0087	0.5243	0.5068	FALSE	FALSE	FALSE	finn-b-M13_LOWBACKPAINORANDSCIATICA	4	178361162	0.0113		0.4402	Lower back pain or/and sciatica || id:finn-b-M13_LOWBACKPAINORANDSCIATICA	Lower back pain or/and sciatica	Lower back pain or/and sciatica || ||	TRUE	igd	0.0037	1.039e-06	7281	M15996.metal.pos.txt.gz	TRUE	reported	iEulkS	2	TRUE	0.00331213	24.1891
rs6854832	T	C	T	C	0.0472	0.0395	0.1513	0.09544	FALSE	FALSE	FALSE	finn-b-M13_LOWBACKPAINORANDSCIATICA	4	145441759	0.0194		0.04181	Lower back pain or/and sciatica || id:finn-b-M13_LOWBACKPAINORANDSCIATICA	Lower back pain or/and sciatica	Lower back pain or/and sciatica || ||	TRUE	igd	0.0103	4.977e-06	1721	M15996.metal.pos.txt.gz	TRUE	reported	iEulkS	2	TRUE	0.0120548	20.9751
rs7150776	T	C	T	C	0.0279	-0.0034	0.1105	0.1193	FALSE	FALSE	FALSE	finn-b-M13_LOWBACKPAINORANDSCIATICA	14	93113821	0.0173		0.8451	Lower back pain or/and sciatica || id:finn-b-M13_LOWBACKPAINORANDSCIATICA	Lower back pain or/and sciatica	Lower back pain or/and sciatica || ||	TRUE	igd	0.0057	9.215e-07	7281	M15996.metal.pos.txt.gz	TRUE	reported	iEulkS	2	TRUE	0.00327975	23.9519
SNP	effect_allele.exposure	other_allele.exposure	effect_allele.outcome	other_allele.outcome	beta.exposure	beta.outcome	eaf.exposure	eaf.outcome	remove	palindromic	ambiguous	id.outcome	chr	pos	se.outcome	samplesize.outcome	pval.outcome	outcome	originalname.outcome	outcome.deprecated	mr_keep.outcome	data_source.outcome	se.exposure	pval.exposure	samplesize.exposure	exposure	mr_keep.exposure	pval_origin.exposure	id.exposure	action	mr_keep	R2	F
rs10508432	A	G	A	G	-0.0124	-0.0005	0.7069	0.7662	FALSE	FALSE	FALSE	finn-b-M13_LOWBACKPAINORANDSCIATICA	10	11825696	0.0132		0.9693	Lower back pain or/and sciatica || id:finn-b-M13_LOWBACKPAINORANDSCIATICA	Lower back pain or/and sciatica	Lower back pain or/and sciatica || ||	TRUE	igd	0.0027	4.069e-06	7301	M20675.metal.pos.txt.gz	TRUE	reported	Zff3Nb	2	TRUE	0.00288058	21.0861
rs10746431	A	G	A	G	0.0558	0.0341	0.9808	0.9774	FALSE	FALSE	FALSE	finn-b-M13_LOWBACKPAINORANDSCIATICA	1	210782952	0.0382		0.3724	Lower back pain or/and sciatica || id:finn-b-M13_LOWBACKPAINORANDSCIATICA	Lower back pain or/and sciatica	Lower back pain or/and sciatica || ||	TRUE	igd	0.0111	5.096e-07	7301	M20675.metal.pos.txt.gz	TRUE	reported	Zff3Nb	2	TRUE	0.00344937	25.2641
rs1131718	A	G	A	G	-0.0166	-0.0186	0.8565	0.8857	FALSE	FALSE	FALSE	finn-b-M13_LOWBACKPAINORANDSCIATICA	10	135085754	0.0178		0.2957	Lower back pain or/and sciatica || id:finn-b-M13_LOWBACKPAINORANDSCIATICA	Lower back pain or/and sciatica	Lower back pain or/and sciatica || ||	TRUE	igd	0.0037	5.711e-06	7301	M20675.metal.pos.txt.gz	TRUE	reported	Zff3Nb	2	TRUE	0.00274938	20.123
rs11564708	C	G	C	G	0.0155	0.0228	0.8162	0.847	FALSE	TRUE	FALSE	finn-b-M13_LOWBACKPAINORANDSCIATICA	11	2206326	0.0158		0.1486	Lower back pain or/and sciatica || id:finn-b-M13_LOWBACKPAINORANDSCIATICA	Lower back pain or/and sciatica	Lower back pain or/and sciatica || ||	TRUE	igd	0.0034	6.395e-06	7301	M20675.metal.pos.txt.gz	TRUE	reported	Zff3Nb	2	TRUE	0.0028385	20.7772
rs11580613	T	C	T	C	0.0188	0.0029	0.1344	0.1473	FALSE	FALSE	FALSE	finn-b-M13_LOWBACKPAINORANDSCIATICA	1	154291559	0.0159		0.8549	Lower back pain or/and sciatica || id:finn-b-M13_LOWBACKPAINORANDSCIATICA	Lower back pain or/and sciatica	Lower back pain or/and sciatica || ||	TRUE	igd	0.0042	8.682e-06	7301	M20675.metal.pos.txt.gz	TRUE	reported	Zff3Nb	2	TRUE	0.00273681	20.0308
rs11722368	T	C	T	C	0.013	-0.0221	0.3602	0.4024	FALSE	FALSE	FALSE	finn-b-M13_LOWBACKPAINORANDSCIATICA	4	14934107	0.0114		0.0528798	Lower back pain or/and sciatica || id:finn-b-M13_LOWBACKPAINORANDSCIATICA	Lower back pain or/and sciatica	Lower back pain or/and sciatica || ||	TRUE	igd	0.0027	1.032e-06	7301	M20675.metal.pos.txt.gz	TRUE	reported	Zff3Nb	2	TRUE	0.00316519	23.1761
rs12465802	A	G	A	G	-0.0364	-0.0182	0.31	0.4076	FALSE	FALSE	FALSE	finn-b-M13_LOWBACKPAINORANDSCIATICA	2	136381348	0.0114		0.112	Lower back pain or/and sciatica || id:finn-b-M13_LOWBACKPAINORANDSCIATICA	Lower back pain or/and sciatica	Lower back pain or/and sciatica || ||	TRUE	igd	0.0032	3.466e-29	7301	M20675.metal.pos.txt.gz	TRUE	reported	Zff3Nb	2	TRUE	0.0174137	129.355
rs12603532	T	C	T	C	-0.0368	-0.0223	0.0394	0.03384	FALSE	FALSE	FALSE	finn-b-M13_LOWBACKPAINORANDSCIATICA	17	19242017	0.031		0.4715	Lower back pain or/and sciatica || id:finn-b-M13_LOWBACKPAINORANDSCIATICA	Lower back pain or/and sciatica	Lower back pain or/and sciatica || ||	TRUE	igd	0.0074	6.622e-07	7301	M20675.metal.pos.txt.gz	TRUE	reported	Zff3Nb	2	TRUE	0.00337584	24.7237
rs12677067	A	G	A	G	-0.015	0.0065	0.29	0.3967	FALSE	FALSE	FALSE	finn-b-M13_LOWBACKPAINORANDSCIATICA	8	60383409	0.0115		0.5722	Lower back pain or/and sciatica || id:finn-b-M13_LOWBACKPAINORANDSCIATICA	Lower back pain or/and sciatica	Lower back pain or/and sciatica || ||	TRUE	igd	0.0033	5.512e-06	7301	M20675.metal.pos.txt.gz	TRUE	reported	Zff3Nb	2	TRUE	0.00282192	20.6555
rs1472578	A	T	A	T	-0.0126	-0.0227	0.6894	0.6876	FALSE	TRUE	FALSE	finn-b-M13_LOWBACKPAINORANDSCIATICA	3	158808638	0.0122		0.0620397	Lower back pain or/and sciatica || id:finn-b-M13_LOWBACKPAINORANDSCIATICA	Lower back pain or/and sciatica	Lower back pain or/and sciatica || ||	TRUE	igd	0.0027	2.441e-06	7301	M20675.metal.pos.txt.gz	TRUE	reported	Zff3Nb	2	TRUE	0.00297398	21.7718
rs1499686	A	G	A	G	-0.0174	-0.0078	0.8079	0.8739	FALSE	FALSE	FALSE	finn-b-M13_LOWBACKPAINORANDSCIATICA	8	3322528	0.0169		0.6438	Lower back pain or/and sciatica || id:finn-b-M13_LOWBACKPAINORANDSCIATICA	Lower back pain or/and sciatica	Lower back pain or/and sciatica || ||	TRUE	igd	0.0035	7.494e-07	7301	M20675.metal.pos.txt.gz	TRUE	reported	Zff3Nb	2	TRUE	0.00337375	24.7083
rs1545472	A	G	A	G	0.0118	-0.0033	0.5158	0.5678	FALSE	FALSE	FALSE	finn-b-M13_LOWBACKPAINORANDSCIATICA	15	85437761	0.0114		0.7724	Lower back pain or/and sciatica || id:finn-b-M13_LOWBACKPAINORANDSCIATICA	Lower back pain or/and sciatica	Lower back pain or/and sciatica || ||	TRUE	igd	0.0027	9.22e-06	7301	M20675.metal.pos.txt.gz	TRUE	reported	Zff3Nb	2	TRUE	0.00260927	19.0949
rs1687134	T	C	T	C	0.0289	0.0224	0.7206	0.812	FALSE	FALSE	FALSE	finn-b-M13_LOWBACKPAINORANDSCIATICA	6	47100710	0.0145		0.1229	Lower back pain or/and sciatica || id:finn-b-M13_LOWBACKPAINORANDSCIATICA	Lower back pain or/and sciatica	Lower back pain or/and sciatica || ||	TRUE	igd	0.006	1.583e-06	1747	M20675.metal.pos.txt.gz	TRUE	reported	Zff3Nb	2	TRUE	0.013106	23.1737
rs17212491	A	G	A	G	0.016	0.0094	0.1645	0.1452	FALSE	FALSE	FALSE	finn-b-M13_LOWBACKPAINORANDSCIATICA	14	44198202	0.016		0.559899	Lower back pain or/and sciatica || id:finn-b-M13_LOWBACKPAINORANDSCIATICA	Lower back pain or/and sciatica	Lower back pain or/and sciatica || ||	TRUE	igd	0.0035	5.926e-06	7301	M20675.metal.pos.txt.gz	TRUE	reported	Zff3Nb	2	TRUE	0.00285417	20.8922
rs214247	T	C	T	C	-0.0119	0.0245	0.6068	0.6595	FALSE	FALSE	FALSE	finn-b-M13_LOWBACKPAINORANDSCIATICA	16	349221	0.0119		0.0393296	Lower back pain or/and sciatica || id:finn-b-M13_LOWBACKPAINORANDSCIATICA	Lower back pain or/and sciatica	Lower back pain or/and sciatica || ||	TRUE	igd	0.0026	6.455e-06	7301	M20675.metal.pos.txt.gz	TRUE	reported	Zff3Nb	2	TRUE	0.00286102	20.9425
rs244763	A	G	A	G	0.012	0.0028	0.3833	0.3347	FALSE	FALSE	FALSE	finn-b-M13_LOWBACKPAINORANDSCIATICA	19	34558612	0.0119		0.8129	Lower back pain or/and sciatica || id:finn-b-M13_LOWBACKPAINORANDSCIATICA	Lower back pain or/and sciatica	Lower back pain or/and sciatica || ||	TRUE	igd	0.0027	8.704e-06	7301	M20675.metal.pos.txt.gz	TRUE	reported	Zff3Nb	2	TRUE	0.00269823	19.7477
rs3793126	A	G	A	G	0.0123	-0.0288	0.6974	0.7984	FALSE	FALSE	FALSE	finn-b-M13_LOWBACKPAINORANDSCIATICA	6	32371619	0.014		0.0403404	Lower back pain or/and sciatica || id:finn-b-M13_LOWBACKPAINORANDSCIATICA	Lower back pain or/and sciatica	Lower back pain or/and sciatica || ||	TRUE	igd	0.0027	4.778e-06	7301	M20675.metal.pos.txt.gz	TRUE	reported	Zff3Nb	2	TRUE	0.00283444	20.7474
rs3800993	T	C	T	C	0.0287	-0.0197	0.1697	0.1743	FALSE	FALSE	FALSE	finn-b-M13_LOWBACKPAINORANDSCIATICA	7	141801007	0.0148		0.1846	Lower back pain or/and sciatica || id:finn-b-M13_LOWBACKPAINORANDSCIATICA	Lower back pain or/and sciatica	Lower back pain or/and sciatica || ||	TRUE	igd	0.0036	1.528e-15	7301	M20675.metal.pos.txt.gz	TRUE	reported	Zff3Nb	2	TRUE	0.00863003	63.5389
rs4556997	A	C	A	C	-0.0189	-0.0213	0.1388	0.1383	FALSE	FALSE	FALSE	finn-b-M13_LOWBACKPAINORANDSCIATICA	2	100814858	0.0163		0.1917	Lower back pain or/and sciatica || id:finn-b-M13_LOWBACKPAINORANDSCIATICA	Lower back pain or/and sciatica	Lower back pain or/and sciatica || ||	TRUE	igd	0.0042	6.399e-06	7301	M20675.metal.pos.txt.gz	TRUE	reported	Zff3Nb	2	TRUE	0.00276592	20.2445
rs4671111	T	C	T	C	-0.0126	-0.0038	0.5592	0.5976	FALSE	FALSE	FALSE	finn-b-M13_LOWBACKPAINORANDSCIATICA	2	65130811	0.0115		0.7391	Lower back pain or/and sciatica || id:finn-b-M13_LOWBACKPAINORANDSCIATICA	Lower back pain or/and sciatica	Lower back pain or/and sciatica || ||	TRUE	igd	0.0027	1.998e-06	7301	M20675.metal.pos.txt.gz	TRUE	reported	Zff3Nb	2	TRUE	0.00297398	21.7718
rs4742351	T	C	T	C	-0.0125	-0.0111	0.393	0.3267	FALSE	FALSE	FALSE	finn-b-M13_LOWBACKPAINORANDSCIATICA	9	7489720	0.0121		0.3554	Lower back pain or/and sciatica || id:finn-b-M13_LOWBACKPAINORANDSCIATICA	Lower back pain or/and sciatica	Lower back pain or/and sciatica || ||	TRUE	igd	0.0027	2.812e-06	7301	M20675.metal.pos.txt.gz	TRUE	reported	Zff3Nb	2	TRUE	0.0029271	21.4276
rs4791715	T	G	T	G	-0.0126	0.0116	0.594	0.5462	FALSE	FALSE	FALSE	finn-b-M13_LOWBACKPAINORANDSCIATICA	17	8428148	0.0112		0.3019	Lower back pain or/and sciatica || id:finn-b-M13_LOWBACKPAINORANDSCIATICA	Lower back pain or/and sciatica	Lower back pain or/and sciatica || ||	TRUE	igd	0.0026	1.658e-06	7301	M20675.metal.pos.txt.gz	TRUE	reported	Zff3Nb	2	TRUE	0.0032064	23.4788
rs4954573	T	G	T	G	0.0219	0.0225	0.7291	0.6907	FALSE	FALSE	FALSE	finn-b-M13_LOWBACKPAINORANDSCIATICA	2	136927094	0.0122		0.0654998	Lower back pain or/and sciatica || id:finn-b-M13_LOWBACKPAINORANDSCIATICA	Lower back pain or/and sciatica	Lower back pain or/and sciatica || ||	TRUE	igd	0.0033	2.529e-11	7301	M20675.metal.pos.txt.gz	TRUE	reported	Zff3Nb	2	TRUE	0.00599606	44.0293
rs5027944	T	C	T	C	0.0122	0.0005	0.5795	0.58	FALSE	FALSE	FALSE	finn-b-M13_LOWBACKPAINORANDSCIATICA	5	117142781	0.0114		0.9669	Lower back pain or/and sciatica || id:finn-b-M13_LOWBACKPAINORANDSCIATICA	Lower back pain or/and sciatica	Lower back pain or/and sciatica || ||	TRUE	igd	0.0027	3.931e-06	7301	M20675.metal.pos.txt.gz	TRUE	reported	Zff3Nb	2	TRUE	0.00278867	20.4114
rs5757568	A	G	A	G	0.0122	0.0139	0.388	0.4597	FALSE	FALSE	FALSE	finn-b-M13_LOWBACKPAINORANDSCIATICA	22	22583571	0.0113		0.2205	Lower back pain or/and sciatica || id:finn-b-M13_LOWBACKPAINORANDSCIATICA	Lower back pain or/and sciatica	Lower back pain or/and sciatica || ||	TRUE	igd	0.0027	5.104e-06	7301	M20675.metal.pos.txt.gz	TRUE	reported	Zff3Nb	2	TRUE	0.00278867	20.4114
rs5998272	A	C	A	C	0.0261	-0.007	0.9257	0.92285	FALSE	FALSE	FALSE	finn-b-M13_LOWBACKPAINORANDSCIATICA	22	32560045	0.0213		0.7438	Lower back pain or/and sciatica || id:finn-b-M13_LOWBACKPAINORANDSCIATICA	Lower back pain or/and sciatica	Lower back pain or/and sciatica || ||	TRUE	igd	0.0053	1.083e-06	7301	M20675.metal.pos.txt.gz	TRUE	reported	Zff3Nb	2	TRUE	0.0033106	24.2443
rs618900	C	G	C	G	-0.016	-0.0163	0.8136	0.7759	FALSE	TRUE	FALSE	finn-b-M13_LOWBACKPAINORANDSCIATICA	11	125350530	0.0134		0.2255	Lower back pain or/and sciatica || id:finn-b-M13_LOWBACKPAINORANDSCIATICA	Lower back pain or/and sciatica	Lower back pain or/and sciatica || ||	TRUE	igd	0.0035	5.997e-06	7301	M20675.metal.pos.txt.gz	TRUE	reported	Zff3Nb	2	TRUE	0.00285417	20.8922
rs7570971	A	C	A	C	-0.0373	-0.0183	0.3255	0.412	FALSE	FALSE	FALSE	finn-b-M13_LOWBACKPAINORANDSCIATICA	2	135837906	0.0114		0.1086	Lower back pain or/and sciatica || id:finn-b-M13_LOWBACKPAINORANDSCIATICA	Lower back pain or/and sciatica	Lower back pain or/and sciatica || ||	TRUE	igd	0.0027	7.861e-45	7301	M20675.metal.pos.txt.gz	TRUE	reported	Zff3Nb	2	TRUE	0.0254742	190.797
rs7915784	A	G	A	G	0.0247	-0.012	0.0662	0.05177	FALSE	FALSE	FALSE	finn-b-M13_LOWBACKPAINORANDSCIATICA	10	28286740	0.0255		0.638	Lower back pain or/and sciatica || id:finn-b-M13_LOWBACKPAINORANDSCIATICA	Lower back pain or/and sciatica	Lower back pain or/and sciatica || ||	TRUE	igd	0.0053	2.647e-06	7301	M20675.metal.pos.txt.gz	TRUE	reported	Zff3Nb	2	TRUE	0.00296599	21.7132
rs9556974	C	G	C	G	0.0135	0.0277	0.3426	0.3603	FALSE	TRUE	FALSE	finn-b-M13_LOWBACKPAINORANDSCIATICA	13	99216302	0.0117		0.01799	Lower back pain or/and sciatica || id:finn-b-M13_LOWBACKPAINORANDSCIATICA	Lower back pain or/and sciatica	Lower back pain or/and sciatica || ||	TRUE	igd	0.0027	5.355e-07	7301	M20675.metal.pos.txt.gz	TRUE	reported	Zff3Nb	2	TRUE	0.0034125	24.9932
rs9756306	A	G	A	G	-0.0158	0.0075	0.3332	0.2824	FALSE	FALSE	FALSE	finn-b-M13_LOWBACKPAINORANDSCIATICA	3	164799079	0.0125		0.5487	Lower back pain or/and sciatica || id:finn-b-M13_LOWBACKPAINORANDSCIATICA	Lower back pain or/and sciatica	Lower back pain or/and sciatica || ||	TRUE	igd	0.0027	3.64e-09	7301	M20675.metal.pos.txt.gz	TRUE	reported	Zff3Nb	2	TRUE	0.00466844	34.2348
SNP	effect_allele.exposure	other_allele.exposure	effect_allele.outcome	other_allele.outcome	beta.exposure	beta.outcome	eaf.exposure	eaf.outcome	remove	palindromic	ambiguous	id.outcome	chr	pos	se.outcome	samplesize.outcome	pval.outcome	outcome	originalname.outcome	outcome.deprecated	mr_keep.outcome	data_source.outcome	se.exposure	pval.exposure	samplesize.exposure	exposure	mr_keep.exposure	pval_origin.exposure	id.exposure	action	mr_keep	R2	F
rs1000137	T	C	T	C	0.014	0.0103	0.475	0.4993	FALSE	FALSE	FALSE	finn-b-M13_LOWBACKPAINORANDSCIATICA	7	157644152	0.0112		0.3578	Lower back pain or/and sciatica || id:finn-b-M13_LOWBACKPAINORANDSCIATICA	Lower back pain or/and sciatica	Lower back pain or/and sciatica || ||	TRUE	igd	0.003	3.061e-06	5391	M21127.metal.pos.txt.gz	TRUE	reported	pO1Xhi	2	TRUE	0.0040234	21.7697
rs12145936	T	C	T	C	0.0287	0.02	0.5511	0.4906	FALSE	FALSE	FALSE	finn-b-M13_LOWBACKPAINORANDSCIATICA	1	80298833	0.0112		0.0754293	Lower back pain or/and sciatica || id:finn-b-M13_LOWBACKPAINORANDSCIATICA	Lower back pain or/and sciatica	Lower back pain or/and sciatica || ||	TRUE	igd	0.0063	6.206e-06	1608	M21127.metal.pos.txt.gz	TRUE	reported	pO1Xhi	2	TRUE	0.0127417	20.7273
rs1260326	T	C	T	C	0.0134	0.0073	0.4039	0.3507	FALSE	FALSE	FALSE	finn-b-M13_LOWBACKPAINORANDSCIATICA	2	27730940	0.0118		0.5381	Lower back pain or/and sciatica || id:finn-b-M13_LOWBACKPAINORANDSCIATICA	Lower back pain or/and sciatica	Lower back pain or/and sciatica || ||	TRUE	igd	0.0027	6.77e-07	6999	M21127.metal.pos.txt.gz	TRUE	reported	pO1Xhi	2	TRUE	0.00350688	24.624
rs12830350	T	G	T	G	0.0124	0.0015	0.3375	0.3086	FALSE	FALSE	FALSE	finn-b-M13_LOWBACKPAINORANDSCIATICA	12	28892378	0.0122		0.9037	Lower back pain or/and sciatica || id:finn-b-M13_LOWBACKPAINORANDSCIATICA	Lower back pain or/and sciatica	Lower back pain or/and sciatica || ||	TRUE	igd	0.0027	5.878e-06	6999	M21127.metal.pos.txt.gz	TRUE	reported	pO1Xhi	2	TRUE	0.00300451	21.0859
rs1544542	A	C	A	C	0.0136	0.0011	0.4642	0.438	FALSE	FALSE	FALSE	finn-b-M13_LOWBACKPAINORANDSCIATICA	12	126951767	0.0114		0.9258	Lower back pain or/and sciatica || id:finn-b-M13_LOWBACKPAINORANDSCIATICA	Lower back pain or/and sciatica	Lower back pain or/and sciatica || ||	TRUE	igd	0.0027	5.398e-07	6999	M21127.metal.pos.txt.gz	TRUE	reported	pO1Xhi	2	TRUE	0.00361196	25.3645
rs2584543	A	G	A	G	0.0246	-0.0026	0.0698	0.02411	FALSE	FALSE	FALSE	finn-b-M13_LOWBACKPAINORANDSCIATICA	9	17466395	0.0372		0.9439	Lower back pain or/and sciatica || id:finn-b-M13_LOWBACKPAINORANDSCIATICA	Lower back pain or/and sciatica	Lower back pain or/and sciatica || ||	TRUE	igd	0.0053	3.242e-06	6999	M21127.metal.pos.txt.gz	TRUE	reported	pO1Xhi	2	TRUE	0.00306865	21.5375
rs400511	T	C	T	C	0.0125	0.0033	0.6391	0.6248	FALSE	FALSE	FALSE	finn-b-M13_LOWBACKPAINORANDSCIATICA	4	31490392	0.0116		0.7788	Lower back pain or/and sciatica || id:finn-b-M13_LOWBACKPAINORANDSCIATICA	Lower back pain or/and sciatica	Lower back pain or/and sciatica || ||	TRUE	igd	0.0027	4.171e-06	6999	M21127.metal.pos.txt.gz	TRUE	reported	pO1Xhi	2	TRUE	0.00305301	21.4273
rs430508	A	G	A	G	-0.0122	-0.0079	0.4994	0.4708	FALSE	FALSE	FALSE	finn-b-M13_LOWBACKPAINORANDSCIATICA	5	73265685	0.0112		0.4825	Lower back pain or/and sciatica || id:finn-b-M13_LOWBACKPAINORANDSCIATICA	Lower back pain or/and sciatica	Lower back pain or/and sciatica || ||	TRUE	igd	0.0027	7.022e-06	6999	M21127.metal.pos.txt.gz	TRUE	reported	pO1Xhi	2	TRUE	0.00290865	20.4112
rs4774615	A	G	A	G	-0.0184	-0.0172	0.8406	0.8655	FALSE	FALSE	FALSE	finn-b-M13_LOWBACKPAINORANDSCIATICA	15	52533360	0.0165		0.2977	Lower back pain or/and sciatica || id:finn-b-M13_LOWBACKPAINORANDSCIATICA	Lower back pain or/and sciatica	Lower back pain or/and sciatica || ||	TRUE	igd	0.0036	4.067e-07	6999	M21127.metal.pos.txt.gz	TRUE	reported	pO1Xhi	2	TRUE	0.00371858	26.116
rs4821424	A	G	A	G	-0.0125	-0.012	0.5199	0.5353	FALSE	FALSE	FALSE	finn-b-M13_LOWBACKPAINORANDSCIATICA	22	36001860	0.0112		0.2851	Lower back pain or/and sciatica || id:finn-b-M13_LOWBACKPAINORANDSCIATICA	Lower back pain or/and sciatica	Lower back pain or/and sciatica || ||	TRUE	igd	0.0027	3.972e-06	6999	M21127.metal.pos.txt.gz	TRUE	reported	pO1Xhi	2	TRUE	0.00305301	21.4273
rs6089908	T	C	T	C	-0.0122	-0.0092	0.5596	0.5385	FALSE	FALSE	FALSE	finn-b-M13_LOWBACKPAINORANDSCIATICA	20	62048654	0.0113		0.4139	Lower back pain or/and sciatica || id:finn-b-M13_LOWBACKPAINORANDSCIATICA	Lower back pain or/and sciatica	Lower back pain or/and sciatica || ||	TRUE	igd	0.0027	7.185e-06	6999	M21127.metal.pos.txt.gz	TRUE	reported	pO1Xhi	2	TRUE	0.00290865	20.4112
rs757717	T	C	T	C	0.0203	0.0086	0.1121	0.1727	FALSE	FALSE	FALSE	finn-b-M13_LOWBACKPAINORANDSCIATICA	7	100787949	0.0148		0.5604	Lower back pain or/and sciatica || id:finn-b-M13_LOWBACKPAINORANDSCIATICA	Lower back pain or/and sciatica	Lower back pain or/and sciatica || ||	TRUE	igd	0.0045	8.122e-06	6999	M21127.metal.pos.txt.gz	TRUE	reported	pO1Xhi	2	TRUE	0.00289915	20.3443
rs954050	T	C	T	C	0.0121	-0.025	0.5912	0.5122	FALSE	FALSE	FALSE	finn-b-M13_LOWBACKPAINORANDSCIATICA	7	97880226	0.0112		0.0259502	Lower back pain or/and sciatica || id:finn-b-M13_LOWBACKPAINORANDSCIATICA	Lower back pain or/and sciatica	Lower back pain or/and sciatica || ||	TRUE	igd	0.0027	7.682e-06	6999	M21127.metal.pos.txt.gz	TRUE	reported	pO1Xhi	2	TRUE	0.0028613	20.0779
SNP	effect_allele.exposure	other_allele.exposure	effect_allele.outcome	other_allele.outcome	beta.exposure	beta.outcome	eaf.exposure	eaf.outcome	remove	palindromic	ambiguous	id.outcome	chr	pos	se.outcome	samplesize.outcome	pval.outcome	outcome	originalname.outcome	outcome.deprecated	mr_keep.outcome	data_source.outcome	se.exposure	pval.exposure	samplesize.exposure	exposure	mr_keep.exposure	pval_origin.exposure	id.exposure	action	mr_keep	R2	F
rs10162458	T	C	T	C	0.0087	-0.0034	0.7178	0.7161	FALSE	FALSE	FALSE	finn-b-M13_LOWBACKPAINORANDSCIATICA	14	78105188	0.0124		0.787399	Lower back pain or/and sciatica || id:finn-b-M13_LOWBACKPAINORANDSCIATICA	Lower back pain or/and sciatica	Lower back pain or/and sciatica || ||	TRUE	igd	0.0019	8.5e-06	6535	M22177.metal.pos.txt.gz	TRUE	reported	JeukL4	2	TRUE	0.00319812	20.9603
rs10514491	T	C	T	C	0.0088	0.0039	0.6719	0.7176	FALSE	FALSE	FALSE	finn-b-M13_LOWBACKPAINORANDSCIATICA	16	80315263	0.0125		0.7543	Lower back pain or/and sciatica || id:finn-b-M13_LOWBACKPAINORANDSCIATICA	Lower back pain or/and sciatica	Lower back pain or/and sciatica || ||	TRUE	igd	0.002	7.285e-06	6535	M22177.metal.pos.txt.gz	TRUE	reported	JeukL4	2	TRUE	0.00295376	19.3541
rs109843	A	T	A	T	-0.0087	-0.0017	0.5886	0.6071	FALSE	TRUE	FALSE	finn-b-M13_LOWBACKPAINORANDSCIATICA	5	98320937	0.0116		0.8825	Lower back pain or/and sciatica || id:finn-b-M13_LOWBACKPAINORANDSCIATICA	Lower back pain or/and sciatica	Lower back pain or/and sciatica || ||	TRUE	igd	0.0019	7.145e-06	6535	M22177.metal.pos.txt.gz	TRUE	reported	JeukL4	2	TRUE	0.00319812	20.9603
rs11222082	C	G	C	G	-0.0137	0.0074	0.8851	0.921	FALSE	TRUE	FALSE	finn-b-M13_LOWBACKPAINORANDSCIATICA	11	99837258	0.0209		0.722199	Lower back pain or/and sciatica || id:finn-b-M13_LOWBACKPAINORANDSCIATICA	Lower back pain or/and sciatica	Lower back pain or/and sciatica || ||	TRUE	igd	0.0029	2.731e-06	6535	M22177.metal.pos.txt.gz	TRUE	reported	JeukL4	2	TRUE	0.00340345	22.3106
rs11776902	A	G	A	G	-0.0091	0.0108	0.6567	0.5484	FALSE	FALSE	FALSE	finn-b-M13_LOWBACKPAINORANDSCIATICA	8	4170978	0.0113		0.3378	Lower back pain or/and sciatica || id:finn-b-M13_LOWBACKPAINORANDSCIATICA	Lower back pain or/and sciatica	Lower back pain or/and sciatica || ||	TRUE	igd	0.0019	3.214e-06	6535	M22177.metal.pos.txt.gz	TRUE	reported	JeukL4	2	TRUE	0.00349791	22.932
rs12406448	T	C	T	C	0.1301	0.0121	0.983	0.99547	FALSE	FALSE	FALSE	finn-b-M13_LOWBACKPAINORANDSCIATICA	1	10106775	0.0864		0.8885	Lower back pain or/and sciatica || id:finn-b-M13_LOWBACKPAINORANDSCIATICA	Lower back pain or/and sciatica	Lower back pain or/and sciatica || ||	TRUE	igd	0.0292	8.127e-06	1061	M22177.metal.pos.txt.gz	TRUE	reported	JeukL4	2	TRUE	0.0183664	19.8139
rs12498629	T	C	T	C	-0.0086	0.0026	0.2767	0.3391	FALSE	FALSE	FALSE	finn-b-M13_LOWBACKPAINORANDSCIATICA	4	45786807	0.0119		0.8257	Lower back pain or/and sciatica || id:finn-b-M13_LOWBACKPAINORANDSCIATICA	Lower back pain or/and sciatica	Lower back pain or/and sciatica || ||	TRUE	igd	0.002	9.338e-06	6535	M22177.metal.pos.txt.gz	TRUE	reported	JeukL4	2	TRUE	0.0028214	18.4843
rs12616207	A	G	A	G	0.0099	0.0078	0.2818	0.2914	FALSE	FALSE	FALSE	finn-b-M13_LOWBACKPAINORANDSCIATICA	2	28442407	0.0124		0.5257	Lower back pain or/and sciatica || id:finn-b-M13_LOWBACKPAINORANDSCIATICA	Lower back pain or/and sciatica	Lower back pain or/and sciatica || ||	TRUE	igd	0.002	4.164e-07	6535	M22177.metal.pos.txt.gz	TRUE	reported	JeukL4	2	TRUE	0.00373542	24.495
rs12787323	T	G	T	G	0.0093	0.0129	0.6649	0.6624	FALSE	FALSE	FALSE	finn-b-M13_LOWBACKPAINORANDSCIATICA	11	125806187	0.0119		0.2791	Lower back pain or/and sciatica || id:finn-b-M13_LOWBACKPAINORANDSCIATICA	Lower back pain or/and sciatica	Lower back pain or/and sciatica || ||	TRUE	igd	0.002	1.646e-06	6535	M22177.metal.pos.txt.gz	TRUE	reported	JeukL4	2	TRUE	0.00329781	21.6159
rs12871836	A	C	A	C	-0.0093	0.02	0.4654	0.4433	FALSE	FALSE	FALSE	finn-b-M13_LOWBACKPAINORANDSCIATICA	13	98748212	0.0114		0.0797499	Lower back pain or/and sciatica || id:finn-b-M13_LOWBACKPAINORANDSCIATICA	Lower back pain or/and sciatica	Lower back pain or/and sciatica || ||	TRUE	igd	0.0019	1.531e-06	6535	M22177.metal.pos.txt.gz	TRUE	reported	JeukL4	2	TRUE	0.00365278	23.9511
rs12996267	C	G	C	G	-0.0103	-0.0042	0.6148	0.6574	FALSE	TRUE	FALSE	finn-b-M13_LOWBACKPAINORANDSCIATICA	2	23296529	0.0119		0.7227	Lower back pain or/and sciatica || id:finn-b-M13_LOWBACKPAINORANDSCIATICA	Lower back pain or/and sciatica	Lower back pain or/and sciatica || ||	TRUE	igd	0.0019	1.234e-07	6535	M22177.metal.pos.txt.gz	TRUE	reported	JeukL4	2	TRUE	0.00447685	29.3788
rs13268221	T	C	T	C	-0.0088	0.0043	0.5305	0.5279	FALSE	FALSE	FALSE	finn-b-M13_LOWBACKPAINORANDSCIATICA	8	27877350	0.0113		0.703301	Lower back pain or/and sciatica || id:finn-b-M13_LOWBACKPAINORANDSCIATICA	Lower back pain or/and sciatica	Lower back pain or/and sciatica || ||	TRUE	igd	0.0019	6.217e-06	6535	M22177.metal.pos.txt.gz	TRUE	reported	JeukL4	2	TRUE	0.00327182	21.445
rs13278849	A	G	A	G	-0.013	-0.007	0.73	0.8028	FALSE	FALSE	FALSE	finn-b-M13_LOWBACKPAINORANDSCIATICA	8	26714874	0.0142		0.623799	Lower back pain or/and sciatica || id:finn-b-M13_LOWBACKPAINORANDSCIATICA	Lower back pain or/and sciatica	Lower back pain or/and sciatica || ||	TRUE	igd	0.002	2.786e-11	6535	M22177.metal.pos.txt.gz	TRUE	reported	JeukL4	2	TRUE	0.00642366	42.2371
rs13395555	T	C	T	C	0.0086	0.0027	0.4714	0.4375	FALSE	FALSE	FALSE	finn-b-M13_LOWBACKPAINORANDSCIATICA	2	85976236	0.0114		0.8126	Lower back pain or/and sciatica || id:finn-b-M13_LOWBACKPAINORANDSCIATICA	Lower back pain or/and sciatica	Lower back pain or/and sciatica || ||	TRUE	igd	0.0019	8.249e-06	6535	M22177.metal.pos.txt.gz	TRUE	reported	JeukL4	2	TRUE	0.00312525	20.4813
rs1389052	T	C	T	C	0.0087	-0.0205	0.7199	0.7319	FALSE	FALSE	FALSE	finn-b-M13_LOWBACKPAINORANDSCIATICA	3	103008371	0.0127		0.1062	Lower back pain or/and sciatica || id:finn-b-M13_LOWBACKPAINORANDSCIATICA	Lower back pain or/and sciatica	Lower back pain or/and sciatica || ||	TRUE	igd	0.002	8.954e-06	6535	M22177.metal.pos.txt.gz	TRUE	reported	JeukL4	2	TRUE	0.0028872	18.9167
rs1457192	A	G	A	G	-0.009	-0.0186	0.272	0.2616	FALSE	FALSE	FALSE	finn-b-M13_LOWBACKPAINORANDSCIATICA	8	4682675	0.0128		0.1459	Lower back pain or/and sciatica || id:finn-b-M13_LOWBACKPAINORANDSCIATICA	Lower back pain or/and sciatica	Lower back pain or/and sciatica || ||	TRUE	igd	0.002	6.795e-06	5474	M22177.metal.pos.txt.gz	TRUE	reported	JeukL4	2	TRUE	0.00368567	20.2426
rs17118209	T	C	T	C	-0.0291	0.01	0.9694	0.9332	FALSE	FALSE	FALSE	finn-b-M13_LOWBACKPAINORANDSCIATICA	14	47690236	0.0225		0.657301	Lower back pain or/and sciatica || id:finn-b-M13_LOWBACKPAINORANDSCIATICA	Lower back pain or/and sciatica	Lower back pain or/and sciatica || ||	TRUE	igd	0.0066	9.679e-06	6535	M22177.metal.pos.txt.gz	TRUE	reported	JeukL4	2	TRUE	0.00296594	19.4341
rs17589032	T	G	T	G	-0.0338	-0.0481	0.0236	0.01504	FALSE	FALSE	FALSE	finn-b-M13_LOWBACKPAINORANDSCIATICA	11	37683421	0.046		0.2964	Lower back pain or/and sciatica || id:finn-b-M13_LOWBACKPAINORANDSCIATICA	Lower back pain or/and sciatica	Lower back pain or/and sciatica || ||	TRUE	igd	0.0076	8.703e-06	6535	M22177.metal.pos.txt.gz	TRUE	reported	JeukL4	2	TRUE	0.00301751	19.773
rs1769582	A	G	A	G	0.0089	0.0131	0.2711	0.2295	FALSE	FALSE	FALSE	finn-b-M13_LOWBACKPAINORANDSCIATICA	14	34501834	0.0133		0.3245	Lower back pain or/and sciatica || id:finn-b-M13_LOWBACKPAINORANDSCIATICA	Lower back pain or/and sciatica	Lower back pain or/and sciatica || ||	TRUE	igd	0.002	5.582e-06	6535	M22177.metal.pos.txt.gz	TRUE	reported	JeukL4	2	TRUE	0.00302107	19.7964
rs1876088	A	C	A	C	-0.0088	-0.0051	0.6596	0.652	FALSE	FALSE	FALSE	finn-b-M13_LOWBACKPAINORANDSCIATICA	2	51342409	0.0118		0.665001	Lower back pain or/and sciatica || id:finn-b-M13_LOWBACKPAINORANDSCIATICA	Lower back pain or/and sciatica	Lower back pain or/and sciatica || ||	TRUE	igd	0.0019	5.768e-06	6535	M22177.metal.pos.txt.gz	TRUE	reported	JeukL4	2	TRUE	0.00327182	21.445
rs1998125	T	G	T	G	-0.0088	0.0198	0.5805	0.6274	FALSE	FALSE	FALSE	finn-b-M13_LOWBACKPAINORANDSCIATICA	14	38081005	0.0116		0.088589	Lower back pain or/and sciatica || id:finn-b-M13_LOWBACKPAINORANDSCIATICA	Lower back pain or/and sciatica	Lower back pain or/and sciatica || ||	TRUE	igd	0.0019	5.751e-06	6535	M22177.metal.pos.txt.gz	TRUE	reported	JeukL4	2	TRUE	0.00327182	21.445
rs2256490	A	T	A	T	0.0087	0.0013	0.2844	0.2486	FALSE	TRUE	FALSE	finn-b-M13_LOWBACKPAINORANDSCIATICA	21	46087077	0.013		0.9216	Lower back pain or/and sciatica || id:finn-b-M13_LOWBACKPAINORANDSCIATICA	Lower back pain or/and sciatica	Lower back pain or/and sciatica || ||	TRUE	igd	0.0019	7.725e-06	6535	M22177.metal.pos.txt.gz	TRUE	reported	JeukL4	2	TRUE	0.00319812	20.9603
rs227375	T	C	T	C	0.0097	-0.007	0.4802	0.4279	FALSE	FALSE	FALSE	finn-b-M13_LOWBACKPAINORANDSCIATICA	4	103618023	0.0114		0.5407	Lower back pain or/and sciatica || id:finn-b-M13_LOWBACKPAINORANDSCIATICA	Lower back pain or/and sciatica	Lower back pain or/and sciatica || ||	TRUE	igd	0.0019	5.756e-07	6535	M22177.metal.pos.txt.gz	TRUE	reported	JeukL4	2	TRUE	0.00397248	26.0557
rs2286707	T	G	T	G	-0.0087	0.0097	0.2687	0.2255	FALSE	FALSE	FALSE	finn-b-M13_LOWBACKPAINORANDSCIATICA	7	23028610	0.0135		0.4707	Lower back pain or/and sciatica || id:finn-b-M13_LOWBACKPAINORANDSCIATICA	Lower back pain or/and sciatica	Lower back pain or/and sciatica || ||	TRUE	igd	0.002	9.496e-06	6535	M22177.metal.pos.txt.gz	TRUE	reported	JeukL4	2	TRUE	0.0028872	18.9167
rs2434210	A	T	A	T	-0.0139	0.0094	0.8346	0.832	FALSE	TRUE	FALSE	finn-b-M13_LOWBACKPAINORANDSCIATICA	16	10299190	0.0151		0.5318	Lower back pain or/and sciatica || id:finn-b-M13_LOWBACKPAINORANDSCIATICA	Lower back pain or/and sciatica	Lower back pain or/and sciatica || ||	TRUE	igd	0.0029	1.301e-06	6535	M22177.metal.pos.txt.gz	TRUE	reported	JeukL4	2	TRUE	0.00350319	22.9668
rs2514587	A	G	A	G	0.01	-0.0221	0.6223	0.7227	FALSE	FALSE	FALSE	finn-b-M13_LOWBACKPAINORANDSCIATICA	8	119599692	0.0126		0.0803397	Lower back pain or/and sciatica || id:finn-b-M13_LOWBACKPAINORANDSCIATICA	Lower back pain or/and sciatica	Lower back pain or/and sciatica || ||	TRUE	igd	0.0019	2.999e-07	6535	M22177.metal.pos.txt.gz	TRUE	reported	JeukL4	2	TRUE	0.00422095	27.6924
rs2781537	T	C	T	C	0.0087	-0.0268	0.5547	0.6221	FALSE	FALSE	FALSE	finn-b-M13_LOWBACKPAINORANDSCIATICA	9	72078593	0.0116		0.0208699	Lower back pain or/and sciatica || id:finn-b-M13_LOWBACKPAINORANDSCIATICA	Lower back pain or/and sciatica	Lower back pain or/and sciatica || ||	TRUE	igd	0.0019	7.722e-06	6535	M22177.metal.pos.txt.gz	TRUE	reported	JeukL4	2	TRUE	0.00319812	20.9603
rs2870925	C	G	C	G	-0.0088	0.0094	0.6398	0.6075	FALSE	TRUE	FALSE	finn-b-M13_LOWBACKPAINORANDSCIATICA	12	67313182	0.0115		0.4143	Lower back pain or/and sciatica || id:finn-b-M13_LOWBACKPAINORANDSCIATICA	Lower back pain or/and sciatica	Lower back pain or/and sciatica || ||	TRUE	igd	0.0019	5.835e-06	6535	M22177.metal.pos.txt.gz	TRUE	reported	JeukL4	2	TRUE	0.00327182	21.445
rs302149	A	G	A	G	0.0258	-0.0294	0.9691	0.97609	FALSE	FALSE	FALSE	finn-b-M13_LOWBACKPAINORANDSCIATICA	7	18286938	0.0365		0.4217	Lower back pain or/and sciatica || id:finn-b-M13_LOWBACKPAINORANDSCIATICA	Lower back pain or/and sciatica	Lower back pain or/and sciatica || ||	TRUE	igd	0.0058	9.337e-06	6535	M22177.metal.pos.txt.gz	TRUE	reported	JeukL4	2	TRUE	0.00301873	19.7811
rs328370	T	G	T	G	0.0098	0.0108	0.722	0.784	FALSE	FALSE	FALSE	finn-b-M13_LOWBACKPAINORANDSCIATICA	16	73797008	0.0137		0.4292	Lower back pain or/and sciatica || id:finn-b-M13_LOWBACKPAINORANDSCIATICA	Lower back pain or/and sciatica	Lower back pain or/and sciatica || ||	TRUE	igd	0.0019	5.302e-07	6535	M22177.metal.pos.txt.gz	TRUE	reported	JeukL4	2	TRUE	0.00405448	26.5957
rs3742766	A	G	A	G	-0.0215	-0.0039	0.0394	0.03315	FALSE	FALSE	FALSE	finn-b-M13_LOWBACKPAINORANDSCIATICA	14	76135546	0.0315		0.9012	Lower back pain or/and sciatica || id:finn-b-M13_LOWBACKPAINORANDSCIATICA	Lower back pain or/and sciatica	Lower back pain or/and sciatica || ||	TRUE	igd	0.0048	8.441e-06	6535	M22177.metal.pos.txt.gz	TRUE	reported	JeukL4	2	TRUE	0.00306068	20.0568
rs3845671	C	G	C	G	-0.0087	0.0155	0.4044	0.405	FALSE	TRUE	FALSE	finn-b-M13_LOWBACKPAINORANDSCIATICA	2	129556690	0.0114		0.175	Lower back pain or/and sciatica || id:finn-b-M13_LOWBACKPAINORANDSCIATICA	Lower back pain or/and sciatica	Lower back pain or/and sciatica || ||	TRUE	igd	0.0019	7.339e-06	6535	M22177.metal.pos.txt.gz	TRUE	reported	JeukL4	2	TRUE	0.00319812	20.9603
rs4147331	A	G	A	G	0.0087	-0.0086	0.393	0.3977	FALSE	FALSE	FALSE	finn-b-M13_LOWBACKPAINORANDSCIATICA	8	114991022	0.0115		0.4543	Lower back pain or/and sciatica || id:finn-b-M13_LOWBACKPAINORANDSCIATICA	Lower back pain or/and sciatica	Lower back pain or/and sciatica || ||	TRUE	igd	0.0019	7.471e-06	6535	M22177.metal.pos.txt.gz	TRUE	reported	JeukL4	2	TRUE	0.00319812	20.9603
rs4298477	T	C	T	C	0.0087	0.0032	0.534	0.5857	FALSE	FALSE	FALSE	finn-b-M13_LOWBACKPAINORANDSCIATICA	8	40647884	0.0114		0.778501	Lower back pain or/and sciatica || id:finn-b-M13_LOWBACKPAINORANDSCIATICA	Lower back pain or/and sciatica	Lower back pain or/and sciatica || ||	TRUE	igd	0.0019	8.401e-06	6535	M22177.metal.pos.txt.gz	TRUE	reported	JeukL4	2	TRUE	0.00319812	20.9603
rs4434479	A	G	A	G	0.0096	-0.0129	0.2901	0.2617	FALSE	FALSE	FALSE	finn-b-M13_LOWBACKPAINORANDSCIATICA	6	96289803	0.0129		0.3167	Lower back pain or/and sciatica || id:finn-b-M13_LOWBACKPAINORANDSCIATICA	Lower back pain or/and sciatica	Lower back pain or/and sciatica || ||	TRUE	igd	0.0019	8.836e-07	6535	M22177.metal.pos.txt.gz	TRUE	reported	JeukL4	2	TRUE	0.00389132	25.5213
rs446125	T	G	T	G	-0.0128	0.0178	0.1991	0.2045	FALSE	FALSE	FALSE	finn-b-M13_LOWBACKPAINORANDSCIATICA	20	43267265	0.014		0.2034	Lower back pain or/and sciatica || id:finn-b-M13_LOWBACKPAINORANDSCIATICA	Lower back pain or/and sciatica	Lower back pain or/and sciatica || ||	TRUE	igd	0.0029	9.272e-06	6535	M22177.metal.pos.txt.gz	TRUE	reported	JeukL4	2	TRUE	0.00297225	19.4756
rs4878628	T	C	T	C	0.0106	0.0071	0.2753	0.2383	FALSE	FALSE	FALSE	finn-b-M13_LOWBACKPAINORANDSCIATICA	9	35766561	0.0132		0.5891	Lower back pain or/and sciatica || id:finn-b-M13_LOWBACKPAINORANDSCIATICA	Lower back pain or/and sciatica	Lower back pain or/and sciatica || ||	TRUE	igd	0.002	6.176e-08	6535	M22177.metal.pos.txt.gz	TRUE	reported	JeukL4	2	TRUE	0.00428	28.0814
rs534408	T	G	T	G	0.0088	0.0066	0.7263	0.6874	FALSE	FALSE	FALSE	finn-b-M13_LOWBACKPAINORANDSCIATICA	11	79363044	0.0121		0.5875	Lower back pain or/and sciatica || id:finn-b-M13_LOWBACKPAINORANDSCIATICA	Lower back pain or/and sciatica	Lower back pain or/and sciatica || ||	TRUE	igd	0.0019	6.066e-06	6535	M22177.metal.pos.txt.gz	TRUE	reported	JeukL4	2	TRUE	0.00327182	21.445
rs571139	A	G	A	G	0.0093	-0.0142	0.3354	0.406	FALSE	FALSE	FALSE	finn-b-M13_LOWBACKPAINORANDSCIATICA	11	116237017	0.0114		0.2152	Lower back pain or/and sciatica || id:finn-b-M13_LOWBACKPAINORANDSCIATICA	Lower back pain or/and sciatica	Lower back pain or/and sciatica || ||	TRUE	igd	0.0019	1.621e-06	6535	M22177.metal.pos.txt.gz	TRUE	reported	JeukL4	2	TRUE	0.00365278	23.9511
rs598236	T	C	T	C	-0.0092	-0.0179	0.7138	0.7875	FALSE	FALSE	FALSE	finn-b-M13_LOWBACKPAINORANDSCIATICA	19	6009445	0.0139		0.1967	Lower back pain or/and sciatica || id:finn-b-M13_LOWBACKPAINORANDSCIATICA	Lower back pain or/and sciatica	Lower back pain or/and sciatica || ||	TRUE	igd	0.0019	2.278e-06	6535	M22177.metal.pos.txt.gz	TRUE	reported	JeukL4	2	TRUE	0.00357493	23.4388
rs624947	A	G	A	G	-0.0094	-0.0099	0.6784	0.7698	FALSE	FALSE	FALSE	finn-b-M13_LOWBACKPAINORANDSCIATICA	11	68140782	0.0136		0.4648	Lower back pain or/and sciatica || id:finn-b-M13_LOWBACKPAINORANDSCIATICA	Lower back pain or/and sciatica	Lower back pain or/and sciatica || ||	TRUE	igd	0.002	1.898e-06	6535	M22177.metal.pos.txt.gz	TRUE	reported	JeukL4	2	TRUE	0.00336887	22.0832
rs625676	T	C	T	C	-0.009	-0.0095	0.6649	0.6954	FALSE	FALSE	FALSE	finn-b-M13_LOWBACKPAINORANDSCIATICA	11	131824499	0.0122		0.4381	Lower back pain or/and sciatica || id:finn-b-M13_LOWBACKPAINORANDSCIATICA	Lower back pain or/and sciatica	Lower back pain or/and sciatica || ||	TRUE	igd	0.0019	3.673e-06	6535	M22177.metal.pos.txt.gz	TRUE	reported	JeukL4	2	TRUE	0.00342171	22.4308
rs6441104	A	G	A	G	0.0139	-0.0358	0.1267	0.1795	FALSE	FALSE	FALSE	finn-b-M13_LOWBACKPAINORANDSCIATICA	3	156681441	0.0144		0.01256	Lower back pain or/and sciatica || id:finn-b-M13_LOWBACKPAINORANDSCIATICA	Lower back pain or/and sciatica	Lower back pain or/and sciatica || ||	TRUE	igd	0.0029	1.725e-06	6535	M22177.metal.pos.txt.gz	TRUE	reported	JeukL4	2	TRUE	0.00350319	22.9668
rs6476317	T	C	T	C	0.0186	-0.0132	0.0729	0.04528	FALSE	FALSE	FALSE	finn-b-M13_LOWBACKPAINORANDSCIATICA	9	31990046	0.027		0.6243	Lower back pain or/and sciatica || id:finn-b-M13_LOWBACKPAINORANDSCIATICA	Lower back pain or/and sciatica	Lower back pain or/and sciatica || ||	TRUE	igd	0.0039	1.677e-06	6535	M22177.metal.pos.txt.gz	TRUE	reported	JeukL4	2	TRUE	0.0034685	22.7386
rs6513545	A	G	A	G	0.0088	-0.0051	0.6085	0.5714	FALSE	FALSE	FALSE	finn-b-M13_LOWBACKPAINORANDSCIATICA	20	59472167	0.0113		0.6549	Lower back pain or/and sciatica || id:finn-b-M13_LOWBACKPAINORANDSCIATICA	Lower back pain or/and sciatica	Lower back pain or/and sciatica || ||	TRUE	igd	0.0019	5.253e-06	6535	M22177.metal.pos.txt.gz	TRUE	reported	JeukL4	2	TRUE	0.00327182	21.445
rs6874723	T	C	T	C	0.0091	-0.0035	0.3661	0.4261	FALSE	FALSE	FALSE	finn-b-M13_LOWBACKPAINORANDSCIATICA	5	174921170	0.0114		0.758099	Lower back pain or/and sciatica || id:finn-b-M13_LOWBACKPAINORANDSCIATICA	Lower back pain or/and sciatica	Lower back pain or/and sciatica || ||	TRUE	igd	0.0019	3.17e-06	6535	M22177.metal.pos.txt.gz	TRUE	reported	JeukL4	2	TRUE	0.00349791	22.932
rs711995	T	C	T	C	0.0108	0.0081	0.4481	0.4337	FALSE	FALSE	FALSE	finn-b-M13_LOWBACKPAINORANDSCIATICA	3	194360927	0.0113		0.4734	Lower back pain or/and sciatica || id:finn-b-M13_LOWBACKPAINORANDSCIATICA	Lower back pain or/and sciatica	Lower back pain or/and sciatica || ||	TRUE	igd	0.0019	2.704e-08	6535	M22177.metal.pos.txt.gz	TRUE	reported	JeukL4	2	TRUE	0.00491986	32.3004
rs7194277	C	G	C	G	-0.0087	0.0004	0.6775	0.6004	FALSE	TRUE	FALSE	finn-b-M13_LOWBACKPAINORANDSCIATICA	16	8571350	0.0115		0.9691	Lower back pain or/and sciatica || id:finn-b-M13_LOWBACKPAINORANDSCIATICA	Lower back pain or/and sciatica	Lower back pain or/and sciatica || ||	TRUE	igd	0.0019	8.334e-06	6535	M22177.metal.pos.txt.gz	TRUE	reported	JeukL4	2	TRUE	0.00319812	20.9603
rs727233	A	G	A	G	-0.0089	0.0006	0.7351	0.736	FALSE	FALSE	FALSE	finn-b-M13_LOWBACKPAINORANDSCIATICA	12	5080920	0.0127		0.9652	Lower back pain or/and sciatica || id:finn-b-M13_LOWBACKPAINORANDSCIATICA	Lower back pain or/and sciatica	Lower back pain or/and sciatica || ||	TRUE	igd	0.002	6.488e-06	6535	M22177.metal.pos.txt.gz	TRUE	reported	JeukL4	2	TRUE	0.00302107	19.7964
rs7541235	T	G	T	G	-0.0103	-0.0065	0.6521	0.6873	FALSE	FALSE	FALSE	finn-b-M13_LOWBACKPAINORANDSCIATICA	1	81765344	0.0122		0.590101	Lower back pain or/and sciatica || id:finn-b-M13_LOWBACKPAINORANDSCIATICA	Lower back pain or/and sciatica	Lower back pain or/and sciatica || ||	TRUE	igd	0.0019	1.149e-07	6535	M22177.metal.pos.txt.gz	TRUE	reported	JeukL4	2	TRUE	0.00447685	29.3788
rs7677906	T	C	T	C	0.0087	-0.0088	0.5094	0.4853	FALSE	FALSE	FALSE	finn-b-M13_LOWBACKPAINORANDSCIATICA	4	178697207	0.0112		0.4323	Lower back pain or/and sciatica || id:finn-b-M13_LOWBACKPAINORANDSCIATICA	Lower back pain or/and sciatica	Lower back pain or/and sciatica || ||	TRUE	igd	0.0019	7.071e-06	6535	M22177.metal.pos.txt.gz	TRUE	reported	JeukL4	2	TRUE	0.00319812	20.9603
rs7776725	T	C	T	C	-0.0086	-0.0175	0.7339	0.7372	FALSE	FALSE	FALSE	finn-b-M13_LOWBACKPAINORANDSCIATICA	7	121033121	0.0128		0.1707	Lower back pain or/and sciatica || id:finn-b-M13_LOWBACKPAINORANDSCIATICA	Lower back pain or/and sciatica	Lower back pain or/and sciatica || ||	TRUE	igd	0.0019	9.274e-06	6535	M22177.metal.pos.txt.gz	TRUE	reported	JeukL4	2	TRUE	0.00312525	20.4813
rs7800932	T	G	T	G	0.0088	0.0061	0.4133	0.4985	FALSE	FALSE	FALSE	finn-b-M13_LOWBACKPAINORANDSCIATICA	7	153620062	0.0113		0.5892	Lower back pain or/and sciatica || id:finn-b-M13_LOWBACKPAINORANDSCIATICA	Lower back pain or/and sciatica	Lower back pain or/and sciatica || ||	TRUE	igd	0.0019	5.515e-06	6535	M22177.metal.pos.txt.gz	TRUE	reported	JeukL4	2	TRUE	0.00327182	21.445
rs8180794	A	G	A	G	0.0092	-0.0224	0.4133	0.4966	FALSE	FALSE	FALSE	finn-b-M13_LOWBACKPAINORANDSCIATICA	7	125719132	0.0113		0.04655	Lower back pain or/and sciatica || id:finn-b-M13_LOWBACKPAINORANDSCIATICA	Lower back pain or/and sciatica	Lower back pain or/and sciatica || ||	TRUE	igd	0.0019	2.017e-06	6535	M22177.metal.pos.txt.gz	TRUE	reported	JeukL4	2	TRUE	0.00357493	23.4388
rs892857	T	C	T	C	-0.0091	0.0083	0.6572	0.6269	FALSE	FALSE	FALSE	finn-b-M13_LOWBACKPAINORANDSCIATICA	11	78707366	0.0117		0.477	Lower back pain or/and sciatica || id:finn-b-M13_LOWBACKPAINORANDSCIATICA	Lower back pain or/and sciatica	Lower back pain or/and sciatica || ||	TRUE	igd	0.0019	2.833e-06	6535	M22177.metal.pos.txt.gz	TRUE	reported	JeukL4	2	TRUE	0.00349791	22.932
rs922048	A	T	A	T	-0.009	-0.0038	0.4049	0.3018	FALSE	TRUE	FALSE	finn-b-M13_LOWBACKPAINORANDSCIATICA	18	56876386	0.0123		0.7592	Lower back pain or/and sciatica || id:finn-b-M13_LOWBACKPAINORANDSCIATICA	Lower back pain or/and sciatica	Lower back pain or/and sciatica || ||	TRUE	igd	0.0019	3.331e-06	6535	M22177.metal.pos.txt.gz	TRUE	reported	JeukL4	2	TRUE	0.00342171	22.4308
rs9539356	A	C	A	C	0.0089	-0.0203	0.7252	0.7252	FALSE	FALSE	FALSE	finn-b-M13_LOWBACKPAINORANDSCIATICA	13	62463331	0.0126		0.1079	Lower back pain or/and sciatica || id:finn-b-M13_LOWBACKPAINORANDSCIATICA	Lower back pain or/and sciatica	Lower back pain or/and sciatica || ||	TRUE	igd	0.0019	4.746e-06	6535	M22177.metal.pos.txt.gz	TRUE	reported	JeukL4	2	TRUE	0.00334635	21.9351
rs9547604	A	G	A	G	-0.0087	0.0112	0.2551	0.231	FALSE	FALSE	FALSE	finn-b-M13_LOWBACKPAINORANDSCIATICA	13	37128625	0.0132		0.3977	Lower back pain or/and sciatica || id:finn-b-M13_LOWBACKPAINORANDSCIATICA	Lower back pain or/and sciatica	Lower back pain or/and sciatica || ||	TRUE	igd	0.002	7.715e-06	6535	M22177.metal.pos.txt.gz	TRUE	reported	JeukL4	2	TRUE	0.0028872	18.9167
SNP	effect_allele.exposure	other_allele.exposure	effect_allele.outcome	other_allele.outcome	beta.exposure	beta.outcome	eaf.exposure	eaf.outcome	remove	palindromic	ambiguous	id.outcome	chr	pos	se.outcome	samplesize.outcome	pval.outcome	outcome	originalname.outcome	outcome.deprecated	mr_keep.outcome	data_source.outcome	se.exposure	pval.exposure	samplesize.exposure	exposure	mr_keep.exposure	pval_origin.exposure	id.exposure	action	mr_keep	R2	F
rs11111501	T	C	T	C	-0.0214	-0.0007	0.0757	0.1392	FALSE	FALSE	FALSE	finn-b-M13_LOWBACKPAINORANDSCIATICA	12	103614448	0.0163		0.9667	Lower back pain or/and sciatica || id:finn-b-M13_LOWBACKPAINORANDSCIATICA	Lower back pain or/and sciatica	Lower back pain or/and sciatica || ||	TRUE	igd	0.0047	5.924e-06	7356	M32338.metal.pos.txt.gz	TRUE	reported	GpGxbx	2	TRUE	0.0028104	20.7259
rs1123227	A	C	A	C	0.0171	0.0151	0.7555	0.7705	FALSE	FALSE	FALSE	finn-b-M13_LOWBACKPAINORANDSCIATICA	7	42496495	0.0137		0.273	Lower back pain or/and sciatica || id:finn-b-M13_LOWBACKPAINORANDSCIATICA	Lower back pain or/and sciatica	Lower back pain or/and sciatica || ||	TRUE	igd	0.0039	9.799e-06	7356	M32338.metal.pos.txt.gz	TRUE	reported	GpGxbx	2	TRUE	0.00260668	19.2196
rs11578	T	C	T	C	0.0142	0.0075	0.2919	0.2995	FALSE	FALSE	FALSE	finn-b-M13_LOWBACKPAINORANDSCIATICA	20	57253275	0.0123		0.5406	Lower back pain or/and sciatica || id:finn-b-M13_LOWBACKPAINORANDSCIATICA	Lower back pain or/and sciatica	Lower back pain or/and sciatica || ||	TRUE	igd	0.0027	1.928e-07	7356	M32338.metal.pos.txt.gz	TRUE	reported	GpGxbx	2	TRUE	0.00374608	27.6523
rs11942622	T	G	T	G	0.0712	0.1454	0.9829	0.98917	FALSE	FALSE	FALSE	finn-b-M13_LOWBACKPAINORANDSCIATICA	4	12360318	0.0544		0.007491	Lower back pain or/and sciatica || id:finn-b-M13_LOWBACKPAINORANDSCIATICA	Lower back pain or/and sciatica	Lower back pain or/and sciatica || ||	TRUE	igd	0.0152	2.68e-06	1760	M32338.metal.pos.txt.gz	TRUE	reported	GpGxbx	2	TRUE	0.0123134	21.9169
rs12349613	T	C	T	C	0.0338	0.0435	0.0551	0.01548	FALSE	FALSE	FALSE	finn-b-M13_LOWBACKPAINORANDSCIATICA	9	117607806	0.0455		0.3394	Lower back pain or/and sciatica || id:finn-b-M13_LOWBACKPAINORANDSCIATICA	Lower back pain or/and sciatica	Lower back pain or/and sciatica || ||	TRUE	igd	0.0074	5.617e-06	7356	M32338.metal.pos.txt.gz	TRUE	reported	GpGxbx	2	TRUE	0.00282812	20.857
rs13203202	T	C	T	C	0.0107	-0.018	0.5841	0.6268	FALSE	FALSE	FALSE	finn-b-M13_LOWBACKPAINORANDSCIATICA	6	25582771	0.0116		0.1213	Lower back pain or/and sciatica || id:finn-b-M13_LOWBACKPAINORANDSCIATICA	Lower back pain or/and sciatica	Lower back pain or/and sciatica || ||	TRUE	igd	0.0024	9.257e-06	7356	M32338.metal.pos.txt.gz	TRUE	reported	GpGxbx	2	TRUE	0.00269483	19.8713
rs16917276	A	G	A	G	-0.0311	0.0237	0.0322	0.03595	FALSE	FALSE	FALSE	finn-b-M13_LOWBACKPAINORANDSCIATICA	10	64230835	0.0305		0.4361	Lower back pain or/and sciatica || id:finn-b-M13_LOWBACKPAINORANDSCIATICA	Lower back pain or/and sciatica	Lower back pain or/and sciatica || ||	TRUE	igd	0.007	8.963e-06	7356	M32338.metal.pos.txt.gz	TRUE	reported	GpGxbx	2	TRUE	0.0026762	19.7336
rs1992854	T	C	T	C	-0.011	-0.0017	0.3742	0.3883	FALSE	FALSE	FALSE	finn-b-M13_LOWBACKPAINORANDSCIATICA	3	125909606	0.0115		0.8845	Lower back pain or/and sciatica || id:finn-b-M13_LOWBACKPAINORANDSCIATICA	Lower back pain or/and sciatica	Lower back pain or/and sciatica || ||	TRUE	igd	0.0025	6.979e-06	7356	M32338.metal.pos.txt.gz	TRUE	reported	GpGxbx	2	TRUE	0.00262496	19.3547
rs229914	A	G	A	G	-0.0115	-0.0042	0.5846	0.6203	FALSE	FALSE	FALSE	finn-b-M13_LOWBACKPAINORANDSCIATICA	6	134323928	0.0116		0.7165	Lower back pain or/and sciatica || id:finn-b-M13_LOWBACKPAINORANDSCIATICA	Lower back pain or/and sciatica	Lower back pain or/and sciatica || ||	TRUE	igd	0.0024	2.4e-06	7356	M32338.metal.pos.txt.gz	TRUE	reported	GpGxbx	2	TRUE	0.00311156	22.9538
rs2370998	A	G	A	G	-0.0136	-0.0024	0.5725	0.6097	FALSE	FALSE	FALSE	finn-b-M13_LOWBACKPAINORANDSCIATICA	2	211430333	0.0115		0.8351	Lower back pain or/and sciatica || id:finn-b-M13_LOWBACKPAINORANDSCIATICA	Lower back pain or/and sciatica	Lower back pain or/and sciatica || ||	TRUE	igd	0.0024	1.561e-08	7356	M32338.metal.pos.txt.gz	TRUE	reported	GpGxbx	2	TRUE	0.00434632	32.1024
rs2474711	C	G	C	G	-0.0133	0.003	0.7239	0.619	FALSE	TRUE	FALSE	finn-b-M13_LOWBACKPAINORANDSCIATICA	10	33441017	0.0117		0.7972	Lower back pain or/and sciatica || id:finn-b-M13_LOWBACKPAINORANDSCIATICA	Lower back pain or/and sciatica	Lower back pain or/and sciatica || ||	TRUE	igd	0.003	9.353e-06	7356	M32338.metal.pos.txt.gz	TRUE	reported	GpGxbx	2	TRUE	0.00266477	19.6491
rs3012739	A	G	A	G	0.0116	-0.0106	0.4834	0.3981	FALSE	FALSE	FALSE	finn-b-M13_LOWBACKPAINORANDSCIATICA	9	134654306	0.0115		0.3577	Lower back pain or/and sciatica || id:finn-b-M13_LOWBACKPAINORANDSCIATICA	Lower back pain or/and sciatica	Lower back pain or/and sciatica || ||	TRUE	igd	0.0024	2.13e-06	7356	M32338.metal.pos.txt.gz	TRUE	reported	GpGxbx	2	TRUE	0.00316574	23.3548
rs329319	A	G	A	G	0.0127	-0.0169	0.4276	0.4238	FALSE	FALSE	FALSE	finn-b-M13_LOWBACKPAINORANDSCIATICA	5	133906609	0.0115		0.1393	Lower back pain or/and sciatica || id:finn-b-M13_LOWBACKPAINORANDSCIATICA	Lower back pain or/and sciatica	Lower back pain or/and sciatica || ||	TRUE	igd	0.0025	6.504e-07	7356	M32338.metal.pos.txt.gz	TRUE	reported	GpGxbx	2	TRUE	0.00349595	25.7994
rs4761007	T	C	T	C	0.0157	0.0018	0.7354	0.6471	FALSE	FALSE	FALSE	finn-b-M13_LOWBACKPAINORANDSCIATICA	12	127924890	0.0118		0.8761	Lower back pain or/and sciatica || id:finn-b-M13_LOWBACKPAINORANDSCIATICA	Lower back pain or/and sciatica	Lower back pain or/and sciatica || ||	TRUE	igd	0.0031	4.127e-07	7356	M32338.metal.pos.txt.gz	TRUE	reported	GpGxbx	2	TRUE	0.00347474	25.6423
rs491847	A	G	A	G	-0.0113	-0.0139	0.3457	0.2264	FALSE	FALSE	FALSE	finn-b-M13_LOWBACKPAINORANDSCIATICA	12	101349040	0.0135		0.3054	Lower back pain or/and sciatica || id:finn-b-M13_LOWBACKPAINORANDSCIATICA	Lower back pain or/and sciatica	Lower back pain or/and sciatica || ||	TRUE	igd	0.0025	5.332e-06	7356	M32338.metal.pos.txt.gz	TRUE	reported	GpGxbx	2	TRUE	0.00276969	20.4248
rs583776	T	C	T	C	-0.0186	-0.009	0.6229	0.5767	FALSE	FALSE	FALSE	finn-b-M13_LOWBACKPAINORANDSCIATICA	6	10466171	0.0114		0.4308	Lower back pain or/and sciatica || id:finn-b-M13_LOWBACKPAINORANDSCIATICA	Lower back pain or/and sciatica	Lower back pain or/and sciatica || ||	TRUE	igd	0.0042	8.186e-06	1760	M32338.metal.pos.txt.gz	TRUE	reported	GpGxbx	2	TRUE	0.0110205	19.59
rs6951820	A	G	A	G	0.0111	0.0111	0.4338	0.4003	FALSE	FALSE	FALSE	finn-b-M13_LOWBACKPAINORANDSCIATICA	7	154381783	0.0114		0.3315	Lower back pain or/and sciatica || id:finn-b-M13_LOWBACKPAINORANDSCIATICA	Lower back pain or/and sciatica	Lower back pain or/and sciatica || ||	TRUE	igd	0.0024	4.771e-06	7356	M32338.metal.pos.txt.gz	TRUE	reported	GpGxbx	2	TRUE	0.00289948	21.3848
rs715	T	C	T	C	-0.076	-0.019	0.708	0.6869	FALSE	FALSE	FALSE	finn-b-M13_LOWBACKPAINORANDSCIATICA	2	211543055	0.0121		0.1167	Lower back pain or/and sciatica || id:finn-b-M13_LOWBACKPAINORANDSCIATICA	Lower back pain or/and sciatica	Lower back pain or/and sciatica || ||	TRUE	igd	0.0029	1.58e-147	7356	M32338.metal.pos.txt.gz	TRUE	reported	GpGxbx	2	TRUE	0.0853933	686.615
rs7582822	A	G	A	G	0.0113	0.0162	0.388	0.31	FALSE	FALSE	FALSE	finn-b-M13_LOWBACKPAINORANDSCIATICA	2	172034918	0.0122		0.1866	Lower back pain or/and sciatica || id:finn-b-M13_LOWBACKPAINORANDSCIATICA	Lower back pain or/and sciatica	Lower back pain or/and sciatica || ||	TRUE	igd	0.0024	3.84e-06	7356	M32338.metal.pos.txt.gz	TRUE	reported	GpGxbx	2	TRUE	0.00300459	22.1624
rs7608258	A	G	A	G	-0.0109	0.0084	0.3249	0.284	FALSE	FALSE	FALSE	finn-b-M13_LOWBACKPAINORANDSCIATICA	2	142850098	0.0124		0.4985	Lower back pain or/and sciatica || id:finn-b-M13_LOWBACKPAINORANDSCIATICA	Lower back pain or/and sciatica	Lower back pain or/and sciatica || ||	TRUE	igd	0.0025	9.977e-06	7356	M32338.metal.pos.txt.gz	TRUE	reported	GpGxbx	2	TRUE	0.00257757	19.0044
rs7709785	T	C	T	C	-0.0176	-0.0255	0.148	0.2371	FALSE	FALSE	FALSE	finn-b-M13_LOWBACKPAINORANDSCIATICA	5	115406397	0.0133		0.0541901	Lower back pain or/and sciatica || id:finn-b-M13_LOWBACKPAINORANDSCIATICA	Lower back pain or/and sciatica	Lower back pain or/and sciatica || ||	TRUE	igd	0.0037	1.991e-06	7356	M32338.metal.pos.txt.gz	TRUE	reported	GpGxbx	2	TRUE	0.00306652	22.6206
rs804895	T	C	T	C	-0.0235	-0.0238	0.0781	0.1207	FALSE	FALSE	FALSE	finn-b-M13_LOWBACKPAINORANDSCIATICA	16	81099713	0.0172		0.1663	Lower back pain or/and sciatica || id:finn-b-M13_LOWBACKPAINORANDSCIATICA	Lower back pain or/and sciatica	Lower back pain or/and sciatica || ||	TRUE	igd	0.0048	8.44e-07	7356	M32338.metal.pos.txt.gz	TRUE	reported	GpGxbx	2	TRUE	0.00324787	23.9627
rs8082170	T	C	T	C	0.0153	0.0162	0.1804	0.1243	FALSE	FALSE	FALSE	finn-b-M13_LOWBACKPAINORANDSCIATICA	17	62395382	0.0173		0.3486	Lower back pain or/and sciatica || id:finn-b-M13_LOWBACKPAINORANDSCIATICA	Lower back pain or/and sciatica	Lower back pain or/and sciatica || ||	TRUE	igd	0.0031	1.066e-06	7356	M32338.metal.pos.txt.gz	TRUE	reported	GpGxbx	2	TRUE	0.00330052	24.3524
rs8453	T	G	T	G	0.0144	0.0042	0.158	0.1753	FALSE	FALSE	FALSE	finn-b-M13_LOWBACKPAINORANDSCIATICA	1	115259599	0.0148		0.7771	Lower back pain or/and sciatica || id:finn-b-M13_LOWBACKPAINORANDSCIATICA	Lower back pain or/and sciatica	Lower back pain or/and sciatica || ||	TRUE	igd	0.0032	8.055e-06	7356	M32338.metal.pos.txt.gz	TRUE	reported	GpGxbx	2	TRUE	0.0027453	20.2445
rs952045	T	C	T	C	0.0247	0.029	0.9494	0.94872	FALSE	FALSE	FALSE	finn-b-M13_LOWBACKPAINORANDSCIATICA	9	73161881	0.0254		0.2538	Lower back pain or/and sciatica || id:finn-b-M13_LOWBACKPAINORANDSCIATICA	Lower back pain or/and sciatica	Lower back pain or/and sciatica || ||	TRUE	igd	0.0055	7.344e-06	7356	M32338.metal.pos.txt.gz	TRUE	reported	GpGxbx	2	TRUE	0.00273425	20.1628
rs983498	C	G	C	G	-0.0197	-0.0051	0.7106	0.7662	FALSE	TRUE	FALSE	finn-b-M13_LOWBACKPAINORANDSCIATICA	7	53113752	0.0134		0.7022	Lower back pain or/and sciatica || id:finn-b-M13_LOWBACKPAINORANDSCIATICA	Lower back pain or/and sciatica	Lower back pain or/and sciatica || ||	TRUE	igd	0.0044	7.984e-06	1760	M32338.metal.pos.txt.gz	TRUE	reported	GpGxbx	2	TRUE	0.0112615	20.0232
SNP	effect_allele.exposure	other_allele.exposure	effect_allele.outcome	other_allele.outcome	beta.exposure	beta.outcome	eaf.exposure	eaf.outcome	remove	palindromic	ambiguous	id.outcome	chr	pos	se.outcome	samplesize.outcome	pval.outcome	outcome	originalname.outcome	outcome.deprecated	mr_keep.outcome	data_source.outcome	se.exposure	pval.exposure	samplesize.exposure	exposure	mr_keep.exposure	pval_origin.exposure	id.exposure	action	mr_keep	R2	F
rs10754948	T	C	T	C	-0.034	0.0137	0.7336	0.7706	FALSE	FALSE	FALSE	finn-b-M13_LOWBACKPAINORANDSCIATICA	2	15305738	0.0135		0.3111	Lower back pain or/and sciatica || id:finn-b-M13_LOWBACKPAINORANDSCIATICA	Lower back pain or/and sciatica	Lower back pain or/and sciatica || ||	TRUE	igd	0.0062	3.392e-08	5080	M32445.metal.pos.txt.gz	TRUE	reported	UQpxmD	2	TRUE	0.00588501	30.061
rs11177273	A	T	A	T	0.0355	0.001	0.8925	0.8316	FALSE	TRUE	FALSE	finn-b-M13_LOWBACKPAINORANDSCIATICA	12	68925160	0.015		0.9465	Lower back pain or/and sciatica || id:finn-b-M13_LOWBACKPAINORANDSCIATICA	Lower back pain or/and sciatica	Lower back pain or/and sciatica || ||	TRUE	igd	0.0079	7.292e-06	5080	M32445.metal.pos.txt.gz	TRUE	reported	UQpxmD	2	TRUE	0.00395928	20.1851
rs11648287	A	G	A	G	0.0355	0.0237	0.1198	0.08943	FALSE	FALSE	FALSE	finn-b-M13_LOWBACKPAINORANDSCIATICA	16	19210621	0.0197		0.2279	Lower back pain or/and sciatica || id:finn-b-M13_LOWBACKPAINORANDSCIATICA	Lower back pain or/and sciatica	Lower back pain or/and sciatica || ||	TRUE	igd	0.008	8.63e-06	5080	M32445.metal.pos.txt.gz	TRUE	reported	UQpxmD	2	TRUE	0.00386129	19.6837
rs12443663	C	G	C	G	-0.0356	0.0172	0.1372	0.08085	FALSE	TRUE	FALSE	finn-b-M13_LOWBACKPAINORANDSCIATICA	16	9633308	0.0207		0.4042	Lower back pain or/and sciatica || id:finn-b-M13_LOWBACKPAINORANDSCIATICA	Lower back pain or/and sciatica	Lower back pain or/and sciatica || ||	TRUE	igd	0.0077	4.398e-06	5080	M32445.metal.pos.txt.gz	TRUE	reported	UQpxmD	2	TRUE	0.00419017	21.3672
rs12603748	T	C	T	C	-0.0389	0.0057	0.88	0.8728	FALSE	FALSE	FALSE	finn-b-M13_LOWBACKPAINORANDSCIATICA	17	77262120	0.017		0.737199	Lower back pain or/and sciatica || id:finn-b-M13_LOWBACKPAINORANDSCIATICA	Lower back pain or/and sciatica	Lower back pain or/and sciatica || ||	TRUE	igd	0.0083	2.945e-06	5080	M32445.metal.pos.txt.gz	TRUE	reported	UQpxmD	2	TRUE	0.00430532	21.9569
rs17071208	A	G	A	G	-0.0312	-0.007	0.7844	0.8151	FALSE	FALSE	FALSE	finn-b-M13_LOWBACKPAINORANDSCIATICA	4	182286054	0.0144		0.6269	Lower back pain or/and sciatica || id:finn-b-M13_LOWBACKPAINORANDSCIATICA	Lower back pain or/and sciatica	Lower back pain or/and sciatica || ||	TRUE	igd	0.0061	3.917e-07	5080	M32445.metal.pos.txt.gz	TRUE	reported	UQpxmD	2	TRUE	0.00512336	26.1504
rs2026089	A	G	A	G	-0.0314	0.0349	0.8438	0.8495	FALSE	FALSE	FALSE	finn-b-M13_LOWBACKPAINORANDSCIATICA	13	103618303	0.0157		0.0262102	Lower back pain or/and sciatica || id:finn-b-M13_LOWBACKPAINORANDSCIATICA	Lower back pain or/and sciatica	Lower back pain or/and sciatica || ||	TRUE	igd	0.0071	9.665e-06	5080	M32445.metal.pos.txt.gz	TRUE	reported	UQpxmD	2	TRUE	0.00383539	19.5511
rs214785	T	C	T	C	0.0629	-0.0185	0.8379	0.8527	FALSE	FALSE	FALSE	finn-b-M13_LOWBACKPAINORANDSCIATICA	20	2283457	0.0159		0.2439	Lower back pain or/and sciatica || id:finn-b-M13_LOWBACKPAINORANDSCIATICA	Lower back pain or/and sciatica	Lower back pain or/and sciatica || ||	TRUE	igd	0.0142	9.298e-06	1120	M32445.metal.pos.txt.gz	TRUE	reported	UQpxmD	2	TRUE	0.0172173	19.5861
rs2182325	A	G	A	G	-0.0378	0.0075	0.2818	0.2975	FALSE	FALSE	FALSE	finn-b-M13_LOWBACKPAINORANDSCIATICA	1	71371420	0.0125		0.5477	Lower back pain or/and sciatica || id:finn-b-M13_LOWBACKPAINORANDSCIATICA	Lower back pain or/and sciatica	Lower back pain or/and sciatica || ||	TRUE	igd	0.0069	4.341e-08	5080	M32445.metal.pos.txt.gz	TRUE	reported	UQpxmD	2	TRUE	0.00587305	29.9995
rs35251711	A	C	A	C	-0.0865	0.0323	0.1112	0.08376	FALSE	FALSE	FALSE	finn-b-M13_LOWBACKPAINORANDSCIATICA	4	132036444	0.0203		0.1119	Lower back pain or/and sciatica || id:finn-b-M13_LOWBACKPAINORANDSCIATICA	Lower back pain or/and sciatica	Lower back pain or/and sciatica || ||	TRUE	igd	0.0161	8.299e-08	1120	M32445.metal.pos.txt.gz	TRUE	reported	UQpxmD	2	TRUE	0.0251253	28.814
rs4668464	A	G	A	G	0.0272	-0.0083	0.3316	0.3131	FALSE	FALSE	FALSE	finn-b-M13_LOWBACKPAINORANDSCIATICA	2	15900788	0.0122		0.4938	Lower back pain or/and sciatica || id:finn-b-M13_LOWBACKPAINORANDSCIATICA	Lower back pain or/and sciatica	Lower back pain or/and sciatica || ||	TRUE	igd	0.0053	2.927e-07	5080	M32445.metal.pos.txt.gz	TRUE	reported	UQpxmD	2	TRUE	0.00515794	26.3278
rs4753364	A	C	A	C	-0.0244	-0.0088	0.2753	0.2724	FALSE	FALSE	FALSE	finn-b-M13_LOWBACKPAINORANDSCIATICA	11	91758752	0.0126		0.4856	Lower back pain or/and sciatica || id:finn-b-M13_LOWBACKPAINORANDSCIATICA	Lower back pain or/and sciatica	Lower back pain or/and sciatica || ||	TRUE	igd	0.0054	7.341e-06	5080	M32445.metal.pos.txt.gz	TRUE	reported	UQpxmD	2	TRUE	0.00400301	20.409
rs6517442	T	C	T	C	0.0252	0.0108	0.6652	0.7047	FALSE	FALSE	FALSE	finn-b-M13_LOWBACKPAINORANDSCIATICA	21	39289946	0.0124		0.3871	Lower back pain or/and sciatica || id:finn-b-M13_LOWBACKPAINORANDSCIATICA	Lower back pain or/and sciatica	Lower back pain or/and sciatica || ||	TRUE	igd	0.0056	5.94e-06	5080	M32445.metal.pos.txt.gz	TRUE	reported	UQpxmD	2	TRUE	0.00397039	20.242
rs6834891	T	C	T	C	0.0252	-0.0109	0.6263	0.5343	FALSE	FALSE	FALSE	finn-b-M13_LOWBACKPAINORANDSCIATICA	4	77587257	0.0113		0.3318	Lower back pain or/and sciatica || id:finn-b-M13_LOWBACKPAINORANDSCIATICA	Lower back pain or/and sciatica	Lower back pain or/and sciatica || ||	TRUE	igd	0.0053	2.2e-06	5080	M32445.metal.pos.txt.gz	TRUE	reported	UQpxmD	2	TRUE	0.00443055	22.5984
SNP	effect_allele.exposure	other_allele.exposure	effect_allele.outcome	other_allele.outcome	beta.exposure	beta.outcome	eaf.exposure	eaf.outcome	remove	palindromic	ambiguous	id.outcome	chr	pos	se.outcome	samplesize.outcome	pval.outcome	outcome	originalname.outcome	outcome.deprecated	mr_keep.outcome	data_source.outcome	se.exposure	pval.exposure	samplesize.exposure	exposure	mr_keep.exposure	pval_origin.exposure	id.exposure	action	mr_keep	R2	F
rs10511732	C	G	C	G	-0.0189	-0.029	0.8576	0.7989	FALSE	TRUE	FALSE	finn-b-M13_LOWBACKPAINORANDSCIATICA	9	23624261	0.014		0.0385398	Lower back pain or/and sciatica || id:finn-b-M13_LOWBACKPAINORANDSCIATICA	Lower back pain or/and sciatica	Lower back pain or/and sciatica || ||	TRUE	igd	0.0039	1.659e-06	1756	M32675.metal.pos.txt.gz	TRUE	reported	A7LkWw	2	TRUE	0.0131978	23.4585
rs11059810	T	C	T	C	-0.0075	-0.013	0.7772	0.6427	FALSE	FALSE	FALSE	finn-b-M13_LOWBACKPAINORANDSCIATICA	12	129147544	0.0117		0.2667	Lower back pain or/and sciatica || id:finn-b-M13_LOWBACKPAINORANDSCIATICA	Lower back pain or/and sciatica	Lower back pain or/and sciatica || ||	TRUE	igd	0.0017	8.865e-06	7338	M32675.metal.pos.txt.gz	TRUE	reported	A7LkWw	2	TRUE	0.00264543	19.4584
rs11102332	A	G	A	G	-0.0079	0.0226	0.1938	0.2516	FALSE	FALSE	FALSE	finn-b-M13_LOWBACKPAINORANDSCIATICA	1	112335128	0.0129		0.08036	Lower back pain or/and sciatica || id:finn-b-M13_LOWBACKPAINORANDSCIATICA	Lower back pain or/and sciatica	Lower back pain or/and sciatica || ||	TRUE	igd	0.0017	5.369e-06	7338	M32675.metal.pos.txt.gz	TRUE	reported	A7LkWw	2	TRUE	0.00293429	21.5893
rs11626796	A	C	A	C	0.0276	-0.0858	0.0117	0.0038	FALSE	FALSE	FALSE	finn-b-M13_LOWBACKPAINORANDSCIATICA	14	65596148	0.0934		0.358	Lower back pain or/and sciatica || id:finn-b-M13_LOWBACKPAINORANDSCIATICA	Lower back pain or/and sciatica	Lower back pain or/and sciatica || ||	TRUE	igd	0.0061	6.345e-06	7338	M32675.metal.pos.txt.gz	TRUE	reported	A7LkWw	2	TRUE	0.00278209	20.4663
rs11741189	T	C	T	C	-0.0086	-0.0249	0.1763	0.1449	FALSE	FALSE	FALSE	finn-b-M13_LOWBACKPAINORANDSCIATICA	5	179543546	0.0161		0.1216	Lower back pain or/and sciatica || id:finn-b-M13_LOWBACKPAINORANDSCIATICA	Lower back pain or/and sciatica	Lower back pain or/and sciatica || ||	TRUE	igd	0.0017	8.971e-07	7338	M32675.metal.pos.txt.gz	TRUE	reported	A7LkWw	2	TRUE	0.00347544	25.5847
rs11753326	T	C	T	C	0.0112	0.0249	0.9099	0.93585	FALSE	FALSE	FALSE	finn-b-M13_LOWBACKPAINORANDSCIATICA	6	30925985	0.023		0.2789	Lower back pain or/and sciatica || id:finn-b-M13_LOWBACKPAINORANDSCIATICA	Lower back pain or/and sciatica	Lower back pain or/and sciatica || ||	TRUE	igd	0.0025	9.631e-06	7338	M32675.metal.pos.txt.gz	TRUE	reported	A7LkWw	2	TRUE	0.00272767	20.0649
rs1345255	A	G	A	G	-0.0085	-0.0169	0.8677	0.7795	FALSE	FALSE	FALSE	finn-b-M13_LOWBACKPAINORANDSCIATICA	7	22106466	0.0136		0.2141	Lower back pain or/and sciatica || id:finn-b-M13_LOWBACKPAINORANDSCIATICA	Lower back pain or/and sciatica	Lower back pain or/and sciatica || ||	TRUE	igd	0.0018	2.123e-06	7338	M32675.metal.pos.txt.gz	TRUE	reported	A7LkWw	2	TRUE	0.00302968	22.2933
rs1511592	A	C	A	C	-0.0082	-0.0076	0.8679	0.819	FALSE	FALSE	FALSE	finn-b-M13_LOWBACKPAINORANDSCIATICA	3	168594416	0.0145		0.5999	Lower back pain or/and sciatica || id:finn-b-M13_LOWBACKPAINORANDSCIATICA	Lower back pain or/and sciatica	Lower back pain or/and sciatica || ||	TRUE	igd	0.0018	8.343e-06	7338	M32675.metal.pos.txt.gz	TRUE	reported	A7LkWw	2	TRUE	0.00282019	20.7474
rs1867017	T	G	T	G	-0.0079	0.0066	0.221	0.2334	FALSE	FALSE	FALSE	finn-b-M13_LOWBACKPAINORANDSCIATICA	7	52762340	0.0134		0.619801	Lower back pain or/and sciatica || id:finn-b-M13_LOWBACKPAINORANDSCIATICA	Lower back pain or/and sciatica	Lower back pain or/and sciatica || ||	TRUE	igd	0.0017	2.748e-06	7338	M32675.metal.pos.txt.gz	TRUE	reported	A7LkWw	2	TRUE	0.00293429	21.5893
rs1950305	T	C	T	C	0.0088	-0.009	0.1208	0.1942	FALSE	FALSE	FALSE	finn-b-M13_LOWBACKPAINORANDSCIATICA	14	63648805	0.0142		0.5265	Lower back pain or/and sciatica || id:finn-b-M13_LOWBACKPAINORANDSCIATICA	Lower back pain or/and sciatica	Lower back pain or/and sciatica || ||	TRUE	igd	0.0018	1.721e-06	7338	M32675.metal.pos.txt.gz	TRUE	reported	A7LkWw	2	TRUE	0.00324661	23.8947
rs2074597	A	C	A	C	-0.009	0.0142	0.169	0.2091	FALSE	FALSE	FALSE	finn-b-M13_LOWBACKPAINORANDSCIATICA	7	11676694	0.0148		0.3365	Lower back pain or/and sciatica || id:finn-b-M13_LOWBACKPAINORANDSCIATICA	Lower back pain or/and sciatica	Lower back pain or/and sciatica || ||	TRUE	igd	0.002	6.795e-06	5582	M32675.metal.pos.txt.gz	TRUE	reported	A7LkWw	2	TRUE	0.00361462	20.2427
rs2101330	A	G	A	G	0.0135	0.0215	0.5266	0.5244	FALSE	FALSE	FALSE	finn-b-M13_LOWBACKPAINORANDSCIATICA	2	134714059	0.0112		0.0552803	Lower back pain or/and sciatica || id:finn-b-M13_LOWBACKPAINORANDSCIATICA	Lower back pain or/and sciatica	Lower back pain or/and sciatica || ||	TRUE	igd	0.0028	1.082e-06	1756	M32675.metal.pos.txt.gz	TRUE	reported	A7LkWw	2	TRUE	0.0130652	23.2197
rs2425463	T	G	T	G	0.0085	-0.0063	0.8519	0.8571	FALSE	FALSE	FALSE	finn-b-M13_LOWBACKPAINORANDSCIATICA	20	40237810	0.0161		0.6946	Lower back pain or/and sciatica || id:finn-b-M13_LOWBACKPAINORANDSCIATICA	Lower back pain or/and sciatica	Lower back pain or/and sciatica || ||	TRUE	igd	0.0019	4.043e-06	7338	M32675.metal.pos.txt.gz	TRUE	reported	A7LkWw	2	TRUE	0.00272001	20.0084
rs3737294	A	G	A	G	0.0081	0.0066	0.857	0.8217	FALSE	FALSE	FALSE	finn-b-M13_LOWBACKPAINORANDSCIATICA	10	112349879	0.0147		0.652299	Lower back pain or/and sciatica || id:finn-b-M13_LOWBACKPAINORANDSCIATICA	Lower back pain or/and sciatica	Lower back pain or/and sciatica || ||	TRUE	igd	0.0018	4.826e-06	7338	M32675.metal.pos.txt.gz	TRUE	reported	A7LkWw	2	TRUE	0.00275201	20.2445
rs3800014	A	C	A	C	-0.0094	0.0014	0.1334	0.09379	FALSE	FALSE	FALSE	finn-b-M13_LOWBACKPAINORANDSCIATICA	6	57214742	0.0192		0.944	Lower back pain or/and sciatica || id:finn-b-M13_LOWBACKPAINORANDSCIATICA	Lower back pain or/and sciatica	Lower back pain or/and sciatica || ||	TRUE	igd	0.0018	2.683e-07	7338	M32675.metal.pos.txt.gz	TRUE	reported	A7LkWw	2	TRUE	0.00370273	27.2642
rs41070	T	C	T	C	0.0082	0.0312	0.8499	0.90812	FALSE	FALSE	FALSE	finn-b-M13_LOWBACKPAINORANDSCIATICA	16	59668949	0.0196		0.1113	Lower back pain or/and sciatica || id:finn-b-M13_LOWBACKPAINORANDSCIATICA	Lower back pain or/and sciatica	Lower back pain or/and sciatica || ||	TRUE	igd	0.0018	4.346e-06	7338	M32675.metal.pos.txt.gz	TRUE	reported	A7LkWw	2	TRUE	0.00282019	20.7474
rs6434188	T	C	T	C	0.0083	0.0095	0.2169	0.2792	FALSE	FALSE	FALSE	finn-b-M13_LOWBACKPAINORANDSCIATICA	2	187449871	0.0125		0.4483	Lower back pain or/and sciatica || id:finn-b-M13_LOWBACKPAINORANDSCIATICA	Lower back pain or/and sciatica	Lower back pain or/and sciatica || ||	TRUE	igd	0.0017	9.921e-07	7338	M32675.metal.pos.txt.gz	TRUE	reported	A7LkWw	2	TRUE	0.00323796	23.8309
rs6867478	A	G	A	G	0.0695	-0.2478	0.0139	0.001006	FALSE	FALSE	FALSE	finn-b-M13_LOWBACKPAINORANDSCIATICA	5	92122345	0.1878		0.1871	Lower back pain or/and sciatica || id:finn-b-M13_LOWBACKPAINORANDSCIATICA	Lower back pain or/and sciatica	Lower back pain or/and sciatica || ||	TRUE	igd	0.0125	2.969e-08	1756	M32675.metal.pos.txt.gz	TRUE	reported	A7LkWw	2	TRUE	0.0173	30.8784
rs7010049	A	G	A	G	-0.024	-0.0348	0.9352	0.94395	FALSE	FALSE	FALSE	finn-b-M13_LOWBACKPAINORANDSCIATICA	8	2539444	0.0246		0.1564	Lower back pain or/and sciatica || id:finn-b-M13_LOWBACKPAINORANDSCIATICA	Lower back pain or/and sciatica	Lower back pain or/and sciatica || ||	TRUE	igd	0.0052	3.53e-06	1756	M32675.metal.pos.txt.gz	TRUE	reported	A7LkWw	2	TRUE	0.0119855	21.2775
rs8007741	A	G	A	G	0.0082	-0.0144	0.8554	0.7898	FALSE	FALSE	FALSE	finn-b-M13_LOWBACKPAINORANDSCIATICA	14	87071714	0.0138		0.2958	Lower back pain or/and sciatica || id:finn-b-M13_LOWBACKPAINORANDSCIATICA	Lower back pain or/and sciatica	Lower back pain or/and sciatica || ||	TRUE	igd	0.0018	5.059e-06	7338	M32675.metal.pos.txt.gz	TRUE	reported	A7LkWw	2	TRUE	0.00282019	20.7474
rs926646	T	C	T	C	-0.0196	-0.0049	0.9739	0.96446	FALSE	FALSE	FALSE	finn-b-M13_LOWBACKPAINORANDSCIATICA	20	20023326	0.0305		0.8725	Lower back pain or/and sciatica || id:finn-b-M13_LOWBACKPAINORANDSCIATICA	Lower back pain or/and sciatica	Lower back pain or/and sciatica || ||	TRUE	igd	0.0044	6.917e-06	7338	M32675.metal.pos.txt.gz	TRUE	reported	A7LkWw	2	TRUE	0.00269685	19.8376
rs9500927	A	G	A	G	0.009	0.0334	0.1534	0.107	FALSE	FALSE	FALSE	finn-b-M13_LOWBACKPAINORANDSCIATICA	6	32961361	0.0184		0.0694592	Lower back pain or/and sciatica || id:finn-b-M13_LOWBACKPAINORANDSCIATICA	Lower back pain or/and sciatica	Lower back pain or/and sciatica || ||	TRUE	igd	0.0018	5.787e-07	7338	M32675.metal.pos.txt.gz	TRUE	reported	A7LkWw	2	TRUE	0.00339536	24.9932
rs9566165	T	C	T	C	0.0132	0.0114	0.0679	0.08925	FALSE	FALSE	FALSE	finn-b-M13_LOWBACKPAINORANDSCIATICA	13	37403981	0.0196		0.559	Lower back pain or/and sciatica || id:finn-b-M13_LOWBACKPAINORANDSCIATICA	Lower back pain or/and sciatica	Lower back pain or/and sciatica || ||	TRUE	igd	0.0026	4.467e-07	7338	M32675.metal.pos.txt.gz	TRUE	reported	A7LkWw	2	TRUE	0.00350026	25.7681
SNP	effect_allele.exposure	other_allele.exposure	effect_allele.outcome	other_allele.outcome	beta.exposure	beta.outcome	eaf.exposure	eaf.outcome	remove	palindromic	ambiguous	id.outcome	chr	pos	se.outcome	samplesize.outcome	pval.outcome	outcome	originalname.outcome	outcome.deprecated	mr_keep.outcome	data_source.outcome	se.exposure	pval.exposure	samplesize.exposure	exposure	mr_keep.exposure	pval_origin.exposure	id.exposure	action	mr_keep	R2	F
rs10491431	A	C	A	C	0.0807	0.0103	0.1504	0.1335	FALSE	FALSE	FALSE	finn-b-M13_LOWBACKPAINORANDSCIATICA	5	35968000	0.0165		0.532299	Lower back pain or/and sciatica || id:finn-b-M13_LOWBACKPAINORANDSCIATICA	Lower back pain or/and sciatica	Lower back pain or/and sciatica || ||	TRUE	igd	0.012	1.591e-11	2537	M32762.metal.pos.txt.gz	TRUE	reported	ROdtaS	2	TRUE	0.0175142	45.19
rs11174493	A	G	A	G	0.0433	0.0062	0.3526	0.319	FALSE	FALSE	FALSE	finn-b-M13_LOWBACKPAINORANDSCIATICA	12	62858342	0.012		0.604	Lower back pain or/and sciatica || id:finn-b-M13_LOWBACKPAINORANDSCIATICA	Lower back pain or/and sciatica	Lower back pain or/and sciatica || ||	TRUE	igd	0.009	1.422e-06	2537	M32762.metal.pos.txt.gz	TRUE	reported	ROdtaS	2	TRUE	0.0090412	23.1285
rs12238989	C	G	C	G	0.1605	0.0166	0.0233	0.0241	FALSE	TRUE	FALSE	finn-b-M13_LOWBACKPAINORANDSCIATICA	1	10605895	0.0367		0.6513	Lower back pain or/and sciatica || id:finn-b-M13_LOWBACKPAINORANDSCIATICA	Lower back pain or/and sciatica	Lower back pain or/and sciatica || ||	TRUE	igd	0.0358	7.505e-06	1672	M32762.metal.pos.txt.gz	TRUE	reported	ROdtaS	2	TRUE	0.0118784	20.0754
rs1574228	A	G	A	G	-0.0432	-0.008	0.712	0.6969	FALSE	FALSE	FALSE	finn-b-M13_LOWBACKPAINORANDSCIATICA	10	5312310	0.0123		0.5123	Lower back pain or/and sciatica || id:finn-b-M13_LOWBACKPAINORANDSCIATICA	Lower back pain or/and sciatica	Lower back pain or/and sciatica || ||	TRUE	igd	0.0094	4.234e-06	2537	M32762.metal.pos.txt.gz	TRUE	reported	ROdtaS	2	TRUE	0.0082564	21.1042
rs1940528	A	G	A	G	-0.0649	-0.0041	0.8479	0.7324	FALSE	FALSE	FALSE	finn-b-M13_LOWBACKPAINORANDSCIATICA	11	111542506	0.0127		0.748101	Lower back pain or/and sciatica || id:finn-b-M13_LOWBACKPAINORANDSCIATICA	Lower back pain or/and sciatica	Lower back pain or/and sciatica || ||	TRUE	igd	0.0142	4.712e-06	2537	M32762.metal.pos.txt.gz	TRUE	reported	ROdtaS	2	TRUE	0.00816641	20.8723
rs2567308	A	G	A	G	-0.0524	-0.0124	0.8244	0.7454	FALSE	FALSE	FALSE	finn-b-M13_LOWBACKPAINORANDSCIATICA	9	103952138	0.0129		0.335	Lower back pain or/and sciatica || id:finn-b-M13_LOWBACKPAINORANDSCIATICA	Lower back pain or/and sciatica	Lower back pain or/and sciatica || ||	TRUE	igd	0.0116	5.86e-06	2537	M32762.metal.pos.txt.gz	TRUE	reported	ROdtaS	2	TRUE	0.00797897	20.3894
rs2592288	T	C	T	C	-0.092	0.0035	0.9423	0.97456	FALSE	FALSE	FALSE	finn-b-M13_LOWBACKPAINORANDSCIATICA	12	118298356	0.0364		0.9239	Lower back pain or/and sciatica || id:finn-b-M13_LOWBACKPAINORANDSCIATICA	Lower back pain or/and sciatica	Lower back pain or/and sciatica || ||	TRUE	igd	0.0197	3.152e-06	2537	M32762.metal.pos.txt.gz	TRUE	reported	ROdtaS	2	TRUE	0.00852325	21.7922
rs2862259	A	C	A	C	0.0394	-0.0072	0.4547	0.4713	FALSE	FALSE	FALSE	finn-b-M13_LOWBACKPAINORANDSCIATICA	18	53675743	0.0113		0.5218	Lower back pain or/and sciatica || id:finn-b-M13_LOWBACKPAINORANDSCIATICA	Lower back pain or/and sciatica	Lower back pain or/and sciatica || ||	TRUE	igd	0.0089	9.937e-06	2537	M32762.metal.pos.txt.gz	TRUE	reported	ROdtaS	2	TRUE	0.00766567	19.5826
rs296381	T	C	T	C	0.0663	0.0028	0.8303	0.8484	FALSE	FALSE	FALSE	finn-b-M13_LOWBACKPAINORANDSCIATICA	19	48371102	0.0156		0.8562	Lower back pain or/and sciatica || id:finn-b-M13_LOWBACKPAINORANDSCIATICA	Lower back pain or/and sciatica	Lower back pain or/and sciatica || ||	TRUE	igd	0.0117	1.35e-08	2537	M32762.metal.pos.txt.gz	TRUE	reported	ROdtaS	2	TRUE	0.0124989	32.0858
rs4149081	A	G	A	G	0.068	0.0173	0.1794	0.298	FALSE	FALSE	FALSE	finn-b-M13_LOWBACKPAINORANDSCIATICA	12	21378021	0.0123		0.1578	Lower back pain or/and sciatica || id:finn-b-M13_LOWBACKPAINORANDSCIATICA	Lower back pain or/and sciatica	Lower back pain or/and sciatica || ||	TRUE	igd	0.0109	5.218e-10	2537	M32762.metal.pos.txt.gz	TRUE	reported	ROdtaS	2	TRUE	0.0151089	38.8886
rs532	A	G	A	G	-0.0475	-0.0044	0.771	0.7699	FALSE	FALSE	FALSE	finn-b-M13_LOWBACKPAINORANDSCIATICA	14	39651193	0.0134		0.7424	Lower back pain or/and sciatica || id:finn-b-M13_LOWBACKPAINORANDSCIATICA	Lower back pain or/and sciatica	Lower back pain or/and sciatica || ||	TRUE	igd	0.0105	6.061e-06	2537	M32762.metal.pos.txt.gz	TRUE	reported	ROdtaS	2	TRUE	0.00800201	20.4487
rs625532	A	G	A	G	-0.0561	-0.0106	0.1697	0.3359	FALSE	FALSE	FALSE	finn-b-M13_LOWBACKPAINORANDSCIATICA	11	74097186	0.0119		0.3724	Lower back pain or/and sciatica || id:finn-b-M13_LOWBACKPAINORANDSCIATICA	Lower back pain or/and sciatica	Lower back pain or/and sciatica || ||	TRUE	igd	0.0112	5.309e-07	2537	M32762.metal.pos.txt.gz	TRUE	reported	ROdtaS	2	TRUE	0.00979254	25.0696
rs6464572	C	G	C	G	-0.0551	-0.0009	0.8341	0.7747	FALSE	TRUE	FALSE	finn-b-M13_LOWBACKPAINORANDSCIATICA	7	143740218	0.0134		0.9452	Lower back pain or/and sciatica || id:finn-b-M13_LOWBACKPAINORANDSCIATICA	Lower back pain or/and sciatica	Lower back pain or/and sciatica || ||	TRUE	igd	0.0121	5.648e-06	2537	M32762.metal.pos.txt.gz	TRUE	reported	ROdtaS	2	TRUE	0.00810731	20.72
rs6850094	T	C	T	C	-0.0394	-0.008	0.4631	0.4948	FALSE	FALSE	FALSE	finn-b-M13_LOWBACKPAINORANDSCIATICA	4	186086046	0.0112		0.4766	Lower back pain or/and sciatica || id:finn-b-M13_LOWBACKPAINORANDSCIATICA	Lower back pain or/and sciatica	Lower back pain or/and sciatica || ||	TRUE	igd	0.0087	6.348e-06	2537	M32762.metal.pos.txt.gz	TRUE	reported	ROdtaS	2	TRUE	0.0080193	20.4933
rs9751295	A	G	A	G	-0.1428	-0.0698	0.9778	0.98345	FALSE	FALSE	FALSE	finn-b-M13_LOWBACKPAINORANDSCIATICA	2	229791817	0.0449		0.1199	Lower back pain or/and sciatica || id:finn-b-M13_LOWBACKPAINORANDSCIATICA	Lower back pain or/and sciatica	Lower back pain or/and sciatica || ||	TRUE	igd	0.0312	4.675e-06	1672	M32762.metal.pos.txt.gz	TRUE	reported	ROdtaS	2	TRUE	0.0123738	20.9232
SNP	effect_allele.exposure	other_allele.exposure	effect_allele.outcome	other_allele.outcome	beta.exposure	beta.outcome	eaf.exposure	eaf.outcome	remove	palindromic	ambiguous	id.outcome	chr	pos	se.outcome	samplesize.outcome	pval.outcome	outcome	originalname.outcome	outcome.deprecated	mr_keep.outcome	data_source.outcome	se.exposure	pval.exposure	samplesize.exposure	exposure	mr_keep.exposure	pval_origin.exposure	id.exposure	action	mr_keep	R2	F
rs11206335	A	G	A	G	-0.0268	-0.0092	0.9237	0.8911	FALSE	FALSE	FALSE	finn-b-M13_LOWBACKPAINORANDSCIATICA	1	54796092	0.018		0.6088	Lower back pain or/and sciatica || id:finn-b-M13_LOWBACKPAINORANDSCIATICA	Lower back pain or/and sciatica	Lower back pain or/and sciatica || ||	TRUE	igd	0.006	6.715e-06	7330	M32980.metal.pos.txt.gz	TRUE	reported	zFDXMQ	2	TRUE	0.00271445	19.9457
rs11620434	A	C	A	C	0.033	-0.0159	0.9383	0.96005	FALSE	FALSE	FALSE	finn-b-M13_LOWBACKPAINORANDSCIATICA	13	60290050	0.0288		0.581599	Lower back pain or/and sciatica || id:finn-b-M13_LOWBACKPAINORANDSCIATICA	Lower back pain or/and sciatica	Lower back pain or/and sciatica || ||	TRUE	igd	0.0074	7.305e-06	7330	M32980.metal.pos.txt.gz	TRUE	reported	zFDXMQ	2	TRUE	0.00270573	19.8814
rs12359572	T	G	T	G	0.0177	-0.0113	0.2419	0.2562	FALSE	FALSE	FALSE	finn-b-M13_LOWBACKPAINORANDSCIATICA	10	18974966	0.0129		0.3842	Lower back pain or/and sciatica || id:finn-b-M13_LOWBACKPAINORANDSCIATICA	Lower back pain or/and sciatica	Lower back pain or/and sciatica || ||	TRUE	igd	0.0036	6.258e-07	7330	M32980.metal.pos.txt.gz	TRUE	reported	zFDXMQ	2	TRUE	0.00328706	24.167
rs12531203	T	C	T	C	-0.0162	0.0182	0.2025	0.2084	FALSE	FALSE	FALSE	finn-b-M13_LOWBACKPAINORANDSCIATICA	7	145918283	0.0139		0.1882	Lower back pain or/and sciatica || id:finn-b-M13_LOWBACKPAINORANDSCIATICA	Lower back pain or/and sciatica	Lower back pain or/and sciatica || ||	TRUE	igd	0.0036	7.238e-06	7330	M32980.metal.pos.txt.gz	TRUE	reported	zFDXMQ	2	TRUE	0.00275501	20.2445
rs13192201	A	T	A	T	0.0165	-0.0338	0.7555	0.7416	FALSE	TRUE	FALSE	finn-b-M13_LOWBACKPAINORANDSCIATICA	6	84350664	0.0128		0.00843995	Lower back pain or/and sciatica || id:finn-b-M13_LOWBACKPAINORANDSCIATICA	Lower back pain or/and sciatica	Lower back pain or/and sciatica || ||	TRUE	igd	0.0035	2.341e-06	7330	M32980.metal.pos.txt.gz	TRUE	reported	zFDXMQ	2	TRUE	0.00302283	22.2184
rs1689955	T	C	T	C	0.0258	-0.0329	0.4884	0.4934	FALSE	FALSE	FALSE	finn-b-M13_LOWBACKPAINORANDSCIATICA	15	101229804	0.0112		0.00329602	Lower back pain or/and sciatica || id:finn-b-M13_LOWBACKPAINORANDSCIATICA	Lower back pain or/and sciatica	Lower back pain or/and sciatica || ||	TRUE	igd	0.0056	4.292e-06	1767	M32980.metal.pos.txt.gz	TRUE	reported	zFDXMQ	2	TRUE	0.0118697	21.2017
rs17203317	T	G	T	G	-0.0739	-0.0222	0.9652	0.97523	FALSE	FALSE	FALSE	finn-b-M13_LOWBACKPAINORANDSCIATICA	7	34994253	0.0364		0.541499	Lower back pain or/and sciatica || id:finn-b-M13_LOWBACKPAINORANDSCIATICA	Lower back pain or/and sciatica	Lower back pain or/and sciatica || ||	TRUE	igd	0.0166	8.812e-06	1767	M32980.metal.pos.txt.gz	TRUE	reported	zFDXMQ	2	TRUE	0.0110915	19.7962
rs174550	T	C	T	C	0.0347	-0.0223	0.6676	0.5862	FALSE	FALSE	FALSE	finn-b-M13_LOWBACKPAINORANDSCIATICA	11	61571478	0.0114		0.0505103	Lower back pain or/and sciatica || id:finn-b-M13_LOWBACKPAINORANDSCIATICA	Lower back pain or/and sciatica	Lower back pain or/and sciatica || ||	TRUE	igd	0.0034	6.79e-24	7330	M32980.metal.pos.txt.gz	TRUE	reported	zFDXMQ	2	TRUE	0.014011	104.132
rs6006250	T	C	T	C	-0.0532	0.0398	0.0613	0.06387	FALSE	FALSE	FALSE	finn-b-M13_LOWBACKPAINORANDSCIATICA	22	30182342	0.0229		0.0821505	Lower back pain or/and sciatica || id:finn-b-M13_LOWBACKPAINORANDSCIATICA	Lower back pain or/and sciatica	Lower back pain or/and sciatica || ||	TRUE	igd	0.0118	6.492e-06	1767	M32980.metal.pos.txt.gz	TRUE	reported	zFDXMQ	2	TRUE	0.0113725	20.3033
rs6987121	A	G	A	G	-0.0263	-0.0073	0.9067	0.91666	FALSE	FALSE	FALSE	finn-b-M13_LOWBACKPAINORANDSCIATICA	8	73145394	0.0205		0.723199	Lower back pain or/and sciatica || id:finn-b-M13_LOWBACKPAINORANDSCIATICA	Lower back pain or/and sciatica	Lower back pain or/and sciatica || ||	TRUE	igd	0.0053	7.587e-07	7330	M32980.metal.pos.txt.gz	TRUE	reported	zFDXMQ	2	TRUE	0.00334811	24.6173
rs831471	A	G	A	G	-0.0162	-0.0174	0.4088	0.4869	FALSE	FALSE	FALSE	finn-b-M13_LOWBACKPAINORANDSCIATICA	11	20161931	0.0113		0.1226	Lower back pain or/and sciatica || id:finn-b-M13_LOWBACKPAINORANDSCIATICA	Lower back pain or/and sciatica	Lower back pain or/and sciatica || ||	TRUE	igd	0.0036	6.435e-06	7330	M32980.metal.pos.txt.gz	TRUE	reported	zFDXMQ	2	TRUE	0.00275501	20.2445
SNP	effect_allele.exposure	other_allele.exposure	effect_allele.outcome	other_allele.outcome	beta.exposure	beta.outcome	eaf.exposure	eaf.outcome	remove	palindromic	ambiguous	id.outcome	chr	pos	se.outcome	samplesize.outcome	pval.outcome	outcome	originalname.outcome	outcome.deprecated	mr_keep.outcome	data_source.outcome	se.exposure	pval.exposure	samplesize.exposure	exposure	mr_keep.exposure	pval_origin.exposure	id.exposure	action	mr_keep	R2	F
rs1012601	C	G	C	G	0.056	-0.0248	0.8372	0.8658	FALSE	TRUE	FALSE	finn-b-M13_LOWBACKPAINORANDSCIATICA	4	105616848	0.0165		0.1326	Lower back pain or/and sciatica || id:finn-b-M13_LOWBACKPAINORANDSCIATICA	Lower back pain or/and sciatica	Lower back pain or/and sciatica || ||	TRUE	igd	0.0111	4.866e-07	1751	M33165.metal.pos.txt.gz	TRUE	reported	l0AyxD	2	TRUE	0.0143277	25.4234
rs10765737	A	G	A	G	-0.0197	0.0042	0.6388	0.6214	FALSE	FALSE	FALSE	finn-b-M13_LOWBACKPAINORANDSCIATICA	11	95155770	0.0116		0.717399	Lower back pain or/and sciatica || id:finn-b-M13_LOWBACKPAINORANDSCIATICA	Lower back pain or/and sciatica	Lower back pain or/and sciatica || ||	TRUE	igd	0.0044	8.245e-06	7263	M33165.metal.pos.txt.gz	TRUE	reported	l0AyxD	2	TRUE	0.00275242	20.0405
rs10941535	A	G	A	G	0.0401	-0.0148	0.6584	0.5981	FALSE	FALSE	FALSE	finn-b-M13_LOWBACKPAINORANDSCIATICA	5	41200358	0.0114		0.1946	Lower back pain or/and sciatica || id:finn-b-M13_LOWBACKPAINORANDSCIATICA	Lower back pain or/and sciatica	Lower back pain or/and sciatica || ||	TRUE	igd	0.0089	6.289e-06	1751	M33165.metal.pos.txt.gz	TRUE	reported	l0AyxD	2	TRUE	0.0114608	20.2774
rs163027	A	G	A	G	0.0169	-0.0112	0.5505	0.5439	FALSE	FALSE	FALSE	finn-b-M13_LOWBACKPAINORANDSCIATICA	5	76782241	0.0113		0.3181	Lower back pain or/and sciatica || id:finn-b-M13_LOWBACKPAINORANDSCIATICA	Lower back pain or/and sciatica	Lower back pain or/and sciatica || ||	TRUE	igd	0.0037	4.447e-06	7263	M33165.metal.pos.txt.gz	TRUE	reported	l0AyxD	2	TRUE	0.00286423	20.8569
rs1917331	A	T	A	T	0.0211	0.0094	0.8179	0.8086	FALSE	TRUE	FALSE	finn-b-M13_LOWBACKPAINORANDSCIATICA	4	58193388	0.0143		0.5105	Lower back pain or/and sciatica || id:finn-b-M13_LOWBACKPAINORANDSCIATICA	Lower back pain or/and sciatica	Lower back pain or/and sciatica || ||	TRUE	igd	0.0047	5.581e-06	7263	M33165.metal.pos.txt.gz	TRUE	reported	l0AyxD	2	TRUE	0.00276726	20.1488
rs2298423	T	G	T	G	0.0761	-0.0258	0.9286	0.8997	FALSE	FALSE	FALSE	finn-b-M13_LOWBACKPAINORANDSCIATICA	8	37834312	0.0188		0.1704	Lower back pain or/and sciatica || id:finn-b-M13_LOWBACKPAINORANDSCIATICA	Lower back pain or/and sciatica	Lower back pain or/and sciatica || ||	TRUE	igd	0.0157	1.239e-06	1751	M33165.metal.pos.txt.gz	TRUE	reported	l0AyxD	2	TRUE	0.0132402	23.4679
rs4322991	A	C	A	C	0.0206	-0.0044	0.2227	0.18	FALSE	FALSE	FALSE	finn-b-M13_LOWBACKPAINORANDSCIATICA	3	188339937	0.0147		0.7642	Lower back pain or/and sciatica || id:finn-b-M13_LOWBACKPAINORANDSCIATICA	Lower back pain or/and sciatica	Lower back pain or/and sciatica || ||	TRUE	igd	0.0046	7.699e-06	7263	M33165.metal.pos.txt.gz	TRUE	reported	l0AyxD	2	TRUE	0.00275363	20.0493
rs439401	T	C	T	C	-0.034	0.0263	0.351	0.2885	FALSE	FALSE	FALSE	finn-b-M13_LOWBACKPAINORANDSCIATICA	19	45414451	0.0124		0.0340197	Lower back pain or/and sciatica || id:finn-b-M13_LOWBACKPAINORANDSCIATICA	Lower back pain or/and sciatica	Lower back pain or/and sciatica || ||	TRUE	igd	0.0041	1.219e-16	5512	M33165.metal.pos.txt.gz	TRUE	reported	l0AyxD	2	TRUE	0.0123224	68.7436
rs7648714	A	G	A	G	0.018	-0.0085	0.4717	0.5401	FALSE	FALSE	FALSE	finn-b-M13_LOWBACKPAINORANDSCIATICA	3	71934042	0.0113		0.4525	Lower back pain or/and sciatica || id:finn-b-M13_LOWBACKPAINORANDSCIATICA	Lower back pain or/and sciatica	Lower back pain or/and sciatica || ||	TRUE	igd	0.0037	1.058e-06	7263	M33165.metal.pos.txt.gz	TRUE	reported	l0AyxD	2	TRUE	0.00324797	23.6604
rs7762480	A	T	A	T	0.0748	0.0189	0.9273	0.96717	FALSE	TRUE	FALSE	finn-b-M13_LOWBACKPAINORANDSCIATICA	6	147342333	0.0327		0.5626	Lower back pain or/and sciatica || id:finn-b-M13_LOWBACKPAINORANDSCIATICA	Lower back pain or/and sciatica	Lower back pain or/and sciatica || ||	TRUE	igd	0.0165	5.694e-06	1751	M33165.metal.pos.txt.gz	TRUE	reported	l0AyxD	2	TRUE	0.0116006	20.5276
rs7943834	C	G	C	G	0.0639	0.1326	0.9792	0.995828	FALSE	TRUE	FALSE	finn-b-M13_LOWBACKPAINORANDSCIATICA	11	7163584	0.09		0.1407	Lower back pain or/and sciatica || id:finn-b-M13_LOWBACKPAINORANDSCIATICA	Lower back pain or/and sciatica	Lower back pain or/and sciatica || ||	TRUE	igd	0.0135	2.136e-06	7263	M33165.metal.pos.txt.gz	TRUE	reported	l0AyxD	2	TRUE	0.00307525	22.3983
rs9650602	T	C	T	C	-0.0238	-0.0107	0.197	0.2727	FALSE	FALSE	FALSE	finn-b-M13_LOWBACKPAINORANDSCIATICA	8	20441920	0.0127		0.3998	Lower back pain or/and sciatica || id:finn-b-M13_LOWBACKPAINORANDSCIATICA	Lower back pain or/and sciatica	Lower back pain or/and sciatica || ||	TRUE	igd	0.0052	4.432e-06	7263	M33165.metal.pos.txt.gz	TRUE	reported	l0AyxD	2	TRUE	0.00287594	20.9425
rs986611	C	G	C	G	-0.0169	-0.0054	0.6362	0.6551	FALSE	TRUE	FALSE	finn-b-M13_LOWBACKPAINORANDSCIATICA	3	62015294	0.0118		0.6494	Lower back pain or/and sciatica || id:finn-b-M13_LOWBACKPAINORANDSCIATICA	Lower back pain or/and sciatica	Lower back pain or/and sciatica || ||	TRUE	igd	0.0037	5.623e-06	7263	M33165.metal.pos.txt.gz	TRUE	reported	l0AyxD	2	TRUE	0.00286423	20.8569
SNP	effect_allele.exposure	other_allele.exposure	effect_allele.outcome	other_allele.outcome	beta.exposure	beta.outcome	eaf.exposure	eaf.outcome	remove	palindromic	ambiguous	id.outcome	chr	pos	se.outcome	samplesize.outcome	pval.outcome	outcome	originalname.outcome	outcome.deprecated	mr_keep.outcome	data_source.outcome	se.exposure	pval.exposure	samplesize.exposure	exposure	mr_keep.exposure	pval_origin.exposure	id.exposure	action	mr_keep	R2	F
rs10118949	T	C	T	C	0.1001	-0.007	0.0815	0.1155	FALSE	FALSE	FALSE	finn-b-M13_LOWBACKPAINORANDSCIATICA	9	86769142	0.0179		0.696101	Lower back pain or/and sciatica || id:finn-b-M13_LOWBACKPAINORANDSCIATICA	Lower back pain or/and sciatica	Lower back pain or/and sciatica || ||	TRUE	igd	0.0207	1.305e-06	2860	M33197.metal.pos.txt.gz	TRUE	reported	JeukL4	2	TRUE	0.00811008	23.3681
rs12927299	A	T	A	T	-0.05	0.0085	0.7061	0.7427	FALSE	TRUE	FALSE	finn-b-M13_LOWBACKPAINORANDSCIATICA	16	58634475	0.0128		0.5085	Lower back pain or/and sciatica || id:finn-b-M13_LOWBACKPAINORANDSCIATICA	Lower back pain or/and sciatica	Lower back pain or/and sciatica || ||	TRUE	igd	0.0108	3.992e-06	2860	M33197.metal.pos.txt.gz	TRUE	reported	JeukL4	2	TRUE	0.00743847	21.4185
rs1457182	A	G	A	G	-0.194	0.1582	0.982	0.997	FALSE	FALSE	FALSE	finn-b-M13_LOWBACKPAINORANDSCIATICA	8	4649142	0.1084		0.1444	Lower back pain or/and sciatica || id:finn-b-M13_LOWBACKPAINORANDSCIATICA	Lower back pain or/and sciatica	Lower back pain or/and sciatica || ||	TRUE	igd	0.042	3.855e-06	1864	M33197.metal.pos.txt.gz	TRUE	reported	JeukL4	2	TRUE	0.0113166	21.3127
rs17826680	A	G	A	G	-0.0813	0.0214	0.8905	0.7885	FALSE	FALSE	FALSE	finn-b-M13_LOWBACKPAINORANDSCIATICA	3	181686597	0.0138		0.1212	Lower back pain or/and sciatica || id:finn-b-M13_LOWBACKPAINORANDSCIATICA	Lower back pain or/and sciatica	Lower back pain or/and sciatica || ||	TRUE	igd	0.0179	5.291e-06	2860	M33197.metal.pos.txt.gz	TRUE	reported	JeukL4	2	TRUE	0.00716123	20.6144
rs2163086	A	G	A	G	0.0498	-0.0179	0.2974	0.3147	FALSE	FALSE	FALSE	finn-b-M13_LOWBACKPAINORANDSCIATICA	7	90934346	0.0121		0.14	Lower back pain or/and sciatica || id:finn-b-M13_LOWBACKPAINORANDSCIATICA	Lower back pain or/and sciatica	Lower back pain or/and sciatica || ||	TRUE	igd	0.0108	3.929e-06	2860	M33197.metal.pos.txt.gz	TRUE	reported	JeukL4	2	TRUE	0.00737952	21.2475
rs7595056	T	C	T	C	0.0533	-0.0322	0.7661	0.7846	FALSE	FALSE	FALSE	finn-b-M13_LOWBACKPAINORANDSCIATICA	2	58826238	0.0136		0.0179102	Lower back pain or/and sciatica || id:finn-b-M13_LOWBACKPAINORANDSCIATICA	Lower back pain or/and sciatica	Lower back pain or/and sciatica || ||	TRUE	igd	0.0117	5.379e-06	2860	M33197.metal.pos.txt.gz	TRUE	reported	JeukL4	2	TRUE	0.00720405	20.7386
rs7732078	A	G	A	G	0.0524	-0.0108	0.6742	0.7079	FALSE	FALSE	FALSE	finn-b-M13_LOWBACKPAINORANDSCIATICA	5	174618053	0.0124		0.3827	Lower back pain or/and sciatica || id:finn-b-M13_LOWBACKPAINORANDSCIATICA	Lower back pain or/and sciatica	Lower back pain or/and sciatica || ||	TRUE	igd	0.0108	1.23e-06	2860	M33197.metal.pos.txt.gz	TRUE	reported	JeukL4	2	TRUE	0.00816374	23.524
rs7916966	A	T	A	T	-0.3985	-0.0017	0.9755	0.96848	FALSE	TRUE	FALSE	finn-b-M13_LOWBACKPAINORANDSCIATICA	10	78552627	0.032		0.9569	Lower back pain or/and sciatica || id:finn-b-M13_LOWBACKPAINORANDSCIATICA	Lower back pain or/and sciatica	Lower back pain or/and sciatica || ||	TRUE	igd	0.088	5.921e-06	996	M33197.metal.pos.txt.gz	TRUE	reported	JeukL4	2	TRUE	0.0201735	20.4653
rs9656510	A	G	A	G	0.252	-0.041	0.0464	0.0317	FALSE	FALSE	FALSE	finn-b-M13_LOWBACKPAINORANDSCIATICA	7	139024369	0.0323		0.2039	Lower back pain or/and sciatica || id:finn-b-M13_LOWBACKPAINORANDSCIATICA	Lower back pain or/and sciatica	Lower back pain or/and sciatica || ||	TRUE	igd	0.0527	1.708e-06	996	M33197.metal.pos.txt.gz	TRUE	reported	JeukL4	2	TRUE	0.0224421	22.8195
SNP	effect_allele.exposure	other_allele.exposure	effect_allele.outcome	other_allele.outcome	beta.exposure	beta.outcome	eaf.exposure	eaf.outcome	remove	palindromic	ambiguous	id.outcome	chr	pos	se.outcome	samplesize.outcome	pval.outcome	outcome	originalname.outcome	outcome.deprecated	mr_keep.outcome	data_source.outcome	se.exposure	pval.exposure	samplesize.exposure	exposure	mr_keep.exposure	pval_origin.exposure	id.exposure	action	mr_keep	R2	F
rs10206020	T	C	T	C	0.0814	0.0023	0.8184	0.7446	FALSE	FALSE	FALSE	finn-b-M13_LOWBACKPAINORANDSCIATICA	2	1557927	0.0129		0.8605	Lower back pain or/and sciatica || id:finn-b-M13_LOWBACKPAINORANDSCIATICA	Lower back pain or/and sciatica	Lower back pain or/and sciatica || ||	TRUE	igd	0.0182	7.997e-06	528	M33391.metal.pos.txt.gz	TRUE	reported	BTlu8z	2	TRUE	0.0365025	19.9277
rs10784422	T	C	T	C	0.1355	0.0064	0.625	0.6671	FALSE	FALSE	FALSE	finn-b-M13_LOWBACKPAINORANDSCIATICA	12	65212763	0.0119		0.5888	Lower back pain or/and sciatica || id:finn-b-M13_LOWBACKPAINORANDSCIATICA	Lower back pain or/and sciatica	Lower back pain or/and sciatica || ||	TRUE	igd	0.0305	8.928e-06	171	M33391.metal.pos.txt.gz	TRUE	reported	BTlu8z	2	TRUE	0.103477	19.5061
rs1117313	A	G	A	G	0.068	-0.0097	0.6636	0.5673	FALSE	FALSE	FALSE	finn-b-M13_LOWBACKPAINORANDSCIATICA	11	39000748	0.0113		0.3935	Lower back pain or/and sciatica || id:finn-b-M13_LOWBACKPAINORANDSCIATICA	Lower back pain or/and sciatica	Lower back pain or/and sciatica || ||	TRUE	igd	0.0151	6.813e-06	528	M33391.metal.pos.txt.gz	TRUE	reported	BTlu8z	2	TRUE	0.0369881	20.203
rs11736351	C	G	C	G	0.516	-0.023	0.0263	0.009879	FALSE	TRUE	FALSE	finn-b-M13_LOWBACKPAINORANDSCIATICA	4	81601668	0.0577		0.690501	Lower back pain or/and sciatica || id:finn-b-M13_LOWBACKPAINORANDSCIATICA	Lower back pain or/and sciatica	Lower back pain or/and sciatica || ||	TRUE	igd	0.092	2.022e-08	171	M33391.metal.pos.txt.gz	TRUE	reported	BTlu8z	2	TRUE	0.155378	31.0895
rs12508311	A	T	A	T	-0.4363	-0.0138	0.9577	0.8851	FALSE	TRUE	FALSE	finn-b-M13_LOWBACKPAINORANDSCIATICA	4	34761270	0.0176		0.4332	Lower back pain or/and sciatica || id:finn-b-M13_LOWBACKPAINORANDSCIATICA	Lower back pain or/and sciatica	Lower back pain or/and sciatica || ||	TRUE	igd	0.0793	3.706e-08	171	M33391.metal.pos.txt.gz	TRUE	reported	BTlu8z	2	TRUE	0.150398	29.9168
rs12782140	A	G	A	G	0.2983	0.0036	0.0137	0.009345	FALSE	FALSE	FALSE	finn-b-M13_LOWBACKPAINORANDSCIATICA	10	86505933	0.0592		0.9515	Lower back pain or/and sciatica || id:finn-b-M13_LOWBACKPAINORANDSCIATICA	Lower back pain or/and sciatica	Lower back pain or/and sciatica || ||	TRUE	igd	0.0605	8.103e-07	528	M33391.metal.pos.txt.gz	TRUE	reported	BTlu8z	2	TRUE	0.0440162	24.2185
rs1336286	T	C	T	C	-0.1665	-0.033	0.9493	0.96261	FALSE	FALSE	FALSE	finn-b-M13_LOWBACKPAINORANDSCIATICA	10	83952605	0.0297		0.2662	Lower back pain or/and sciatica || id:finn-b-M13_LOWBACKPAINORANDSCIATICA	Lower back pain or/and sciatica	Lower back pain or/and sciatica || ||	TRUE	igd	0.033	4.539e-07	528	M33391.metal.pos.txt.gz	TRUE	reported	BTlu8z	2	TRUE	0.0459957	25.3602
rs1431419	T	C	T	C	-0.3534	-0.0201	0.9649	0.93991	FALSE	FALSE	FALSE	finn-b-M13_LOWBACKPAINORANDSCIATICA	18	66738929	0.0237		0.3955	Lower back pain or/and sciatica || id:finn-b-M13_LOWBACKPAINORANDSCIATICA	Lower back pain or/and sciatica	Lower back pain or/and sciatica || ||	TRUE	igd	0.076	3.266e-06	171	M33391.metal.pos.txt.gz	TRUE	reported	BTlu8z	2	TRUE	0.112253	21.3696
rs17748106	A	C	A	C	-0.1185	-0.007	0.9287	0.94407	FALSE	FALSE	FALSE	finn-b-M13_LOWBACKPAINORANDSCIATICA	3	80099394	0.0249		0.7788	Lower back pain or/and sciatica || id:finn-b-M13_LOWBACKPAINORANDSCIATICA	Lower back pain or/and sciatica	Lower back pain or/and sciatica || ||	TRUE	igd	0.0261	5.58e-06	528	M33391.metal.pos.txt.gz	TRUE	reported	BTlu8z	2	TRUE	0.0375741	20.5356
rs194546	A	G	A	G	-0.4891	0.026	0.9795	0.9861	FALSE	FALSE	FALSE	finn-b-M13_LOWBACKPAINORANDSCIATICA	16	21605967	0.0484		0.590999	Lower back pain or/and sciatica || id:finn-b-M13_LOWBACKPAINORANDSCIATICA	Lower back pain or/and sciatica	Lower back pain or/and sciatica || ||	TRUE	igd	0.1065	4.372e-06	171	M33391.metal.pos.txt.gz	TRUE	reported	BTlu8z	2	TRUE	0.109797	20.8443
rs2008827	T	G	T	G	0.4093	0.0914	0.0302	0.01503	FALSE	FALSE	FALSE	finn-b-M13_LOWBACKPAINORANDSCIATICA	5	34030600	0.0466		0.04976	Lower back pain or/and sciatica || id:finn-b-M13_LOWBACKPAINORANDSCIATICA	Lower back pain or/and sciatica	Lower back pain or/and sciatica || ||	TRUE	igd	0.0903	5.784e-06	171	M33391.metal.pos.txt.gz	TRUE	reported	BTlu8z	2	TRUE	0.10726	20.3048
rs2927446	A	C	A	C	-0.4392	-0.0196	0.9737	0.98571	FALSE	FALSE	FALSE	finn-b-M13_LOWBACKPAINORANDSCIATICA	19	45318564	0.0486		0.686501	Lower back pain or/and sciatica || id:finn-b-M13_LOWBACKPAINORANDSCIATICA	Lower back pain or/and sciatica	Lower back pain or/and sciatica || ||	TRUE	igd	0.0943	3.24e-06	171	M33391.metal.pos.txt.gz	TRUE	reported	BTlu8z	2	TRUE	0.112574	21.4384
rs427619	T	C	T	C	0.3498	0.0291	0.0263	0.0376	FALSE	FALSE	FALSE	finn-b-M13_LOWBACKPAINORANDSCIATICA	7	158947901	0.0294		0.323	Lower back pain or/and sciatica || id:finn-b-M13_LOWBACKPAINORANDSCIATICA	Lower back pain or/and sciatica	Lower back pain or/and sciatica || ||	TRUE	igd	0.0719	1.148e-06	171	M33391.metal.pos.txt.gz	TRUE	reported	BTlu8z	2	TRUE	0.121586	23.3923
rs739484	T	C	T	C	0.1354	-0.0041	0.0864	0.1142	FALSE	FALSE	FALSE	finn-b-M13_LOWBACKPAINORANDSCIATICA	12	111630519	0.0179		0.8169	Lower back pain or/and sciatica || id:finn-b-M13_LOWBACKPAINORANDSCIATICA	Lower back pain or/and sciatica	Lower back pain or/and sciatica || ||	TRUE	igd	0.0272	6.558e-07	528	M33391.metal.pos.txt.gz	TRUE	reported	BTlu8z	2	TRUE	0.0448278	24.686
rs8094976	T	C	T	C	0.6419	0.0685	0.0131	0.0196	FALSE	FALSE	FALSE	finn-b-M13_LOWBACKPAINORANDSCIATICA	18	7803579	0.0405		0.0907403	Lower back pain or/and sciatica || id:finn-b-M13_LOWBACKPAINORANDSCIATICA	Lower back pain or/and sciatica	Lower back pain or/and sciatica || ||	TRUE	igd	0.1405	4.929e-06	171	M33391.metal.pos.txt.gz	TRUE	reported	BTlu8z	2	TRUE	0.108785	20.6287
rs904720	A	G	A	G	-0.1106	0.0043	0.2414	0.3001	FALSE	FALSE	FALSE	finn-b-M13_LOWBACKPAINORANDSCIATICA	5	173758070	0.0123		0.726501	Lower back pain or/and sciatica || id:finn-b-M13_LOWBACKPAINORANDSCIATICA	Lower back pain or/and sciatica	Lower back pain or/and sciatica || ||	TRUE	igd	0.0246	6.614e-06	528	M33391.metal.pos.txt.gz	TRUE	reported	BTlu8z	2	TRUE	0.0368715	20.1369
SNP	effect_allele.exposure	other_allele.exposure	effect_allele.outcome	other_allele.outcome	beta.exposure	beta.outcome	eaf.exposure	eaf.outcome	remove	palindromic	ambiguous	id.outcome	chr	pos	se.outcome	samplesize.outcome	pval.outcome	outcome	originalname.outcome	outcome.deprecated	mr_keep.outcome	data_source.outcome	se.exposure	pval.exposure	samplesize.exposure	exposure	mr_keep.exposure	pval_origin.exposure	id.exposure	action	mr_keep	R2	F
rs10425480	A	G	A	G	0.5394	-0.0092	0.0157	0.005693	FALSE	FALSE	FALSE	finn-b-M13_LOWBACKPAINORANDSCIATICA	19	41278020	0.0769		0.9042	Lower back pain or/and sciatica || id:finn-b-M13_LOWBACKPAINORANDSCIATICA	Lower back pain or/and sciatica	Lower back pain or/and sciatica || ||	TRUE	igd	0.0954	1.589e-08	102	M33610.metal.pos.txt.gz	TRUE	reported	IlEgl8	2	TRUE	0.238628	31.3419
rs10836708	C	G	C	G	-0.1272	0.0162	0.326	0.3807	FALSE	TRUE	FALSE	finn-b-M13_LOWBACKPAINORANDSCIATICA	11	4835606	0.0116		0.1621	Lower back pain or/and sciatica || id:finn-b-M13_LOWBACKPAINORANDSCIATICA	Lower back pain or/and sciatica	Lower back pain or/and sciatica || ||	TRUE	igd	0.028	5.525e-06	102	M33610.metal.pos.txt.gz	TRUE	reported	IlEgl8	2	TRUE	0.168281	20.2329
rs11747400	A	T	A	T	0.2269	0.0086	0.0366	0.02219	FALSE	TRUE	FALSE	finn-b-M13_LOWBACKPAINORANDSCIATICA	5	155703442	0.0396		0.8272	Lower back pain or/and sciatica || id:finn-b-M13_LOWBACKPAINORANDSCIATICA	Lower back pain or/and sciatica	Lower back pain or/and sciatica || ||	TRUE	igd	0.0461	8.779e-07	470	M33610.metal.pos.txt.gz	TRUE	reported	IlEgl8	2	TRUE	0.0490165	24.1221
rs11938671	T	G	T	G	0.2083	0.1234	0.0205	0.00659	FALSE	FALSE	FALSE	finn-b-M13_LOWBACKPAINORANDSCIATICA	4	36532015	0.0721		0.0869201	Lower back pain or/and sciatica || id:finn-b-M13_LOWBACKPAINORANDSCIATICA	Lower back pain or/and sciatica	Lower back pain or/and sciatica || ||	TRUE	igd	0.0458	5.382e-06	470	M33610.metal.pos.txt.gz	TRUE	reported	IlEgl8	2	TRUE	0.0421546	20.5966
rs12498013	T	C	T	C	0.3027	-0.0528	0.0395	0.01754	FALSE	FALSE	FALSE	finn-b-M13_LOWBACKPAINORANDSCIATICA	3	66668599	0.0424		0.2123	Lower back pain or/and sciatica || id:finn-b-M13_LOWBACKPAINORANDSCIATICA	Lower back pain or/and sciatica	Lower back pain or/and sciatica || ||	TRUE	igd	0.0618	9.788e-07	102	M33610.metal.pos.txt.gz	TRUE	reported	IlEgl8	2	TRUE	0.190418	23.5206
rs1408509	A	G	A	G	0.0526	-0.0079	0.3568	0.2768	FALSE	FALSE	FALSE	finn-b-M13_LOWBACKPAINORANDSCIATICA	9	29447596	0.0126		0.5292	Lower back pain or/and sciatica || id:finn-b-M13_LOWBACKPAINORANDSCIATICA	Lower back pain or/and sciatica	Lower back pain or/and sciatica || ||	TRUE	igd	0.011	1.78e-06	470	M33610.metal.pos.txt.gz	TRUE	reported	IlEgl8	2	TRUE	0.0463935	22.7685
rs1572704	A	G	A	G	0.3904	-0.046	0.0272	0.0179	FALSE	FALSE	FALSE	finn-b-M13_LOWBACKPAINORANDSCIATICA	1	238307706	0.0426		0.2811	Lower back pain or/and sciatica || id:finn-b-M13_LOWBACKPAINORANDSCIATICA	Lower back pain or/and sciatica	Lower back pain or/and sciatica || ||	TRUE	igd	0.0764	3.285e-07	102	M33610.metal.pos.txt.gz	TRUE	reported	IlEgl8	2	TRUE	0.203819	25.5996
rs1596834	A	C	A	C	0.1944	-0.0499	0.1181	0.1125	FALSE	FALSE	FALSE	finn-b-M13_LOWBACKPAINORANDSCIATICA	2	4768722	0.0178		0.005165	Lower back pain or/and sciatica || id:finn-b-M13_LOWBACKPAINORANDSCIATICA	Lower back pain or/and sciatica	Lower back pain or/and sciatica || ||	TRUE	igd	0.0435	7.868e-06	102	M33610.metal.pos.txt.gz	TRUE	reported	IlEgl8	2	TRUE	0.16374	19.5801
rs16829299	T	G	T	G	0.3861	0.0614	0.0196	0.009066	FALSE	FALSE	FALSE	finn-b-M13_LOWBACKPAINORANDSCIATICA	3	178036619	0.0615		0.3179	Lower back pain or/and sciatica || id:finn-b-M13_LOWBACKPAINORANDSCIATICA	Lower back pain or/and sciatica	Lower back pain or/and sciatica || ||	TRUE	igd	0.087	9.121e-06	102	M33610.metal.pos.txt.gz	TRUE	reported	IlEgl8	2	TRUE	0.161841	19.3091
rs17594255	A	T	A	T	-0.0742	-0.0422	0.1399	0.1023	FALSE	TRUE	FALSE	finn-b-M13_LOWBACKPAINORANDSCIATICA	7	77743726	0.0188		0.0244799	Lower back pain or/and sciatica || id:finn-b-M13_LOWBACKPAINORANDSCIATICA	Lower back pain or/and sciatica	Lower back pain or/and sciatica || ||	TRUE	igd	0.0156	2.096e-06	470	M33610.metal.pos.txt.gz	TRUE	reported	IlEgl8	2	TRUE	0.0459244	22.5272
rs2803893	A	G	A	G	-0.0621	0.0059	0.7876	0.7892	FALSE	FALSE	FALSE	finn-b-M13_LOWBACKPAINORANDSCIATICA	14	38659141	0.0138		0.6666	Lower back pain or/and sciatica || id:finn-b-M13_LOWBACKPAINORANDSCIATICA	Lower back pain or/and sciatica	Lower back pain or/and sciatica || ||	TRUE	igd	0.0138	7.09e-06	470	M33610.metal.pos.txt.gz	TRUE	reported	IlEgl8	2	TRUE	0.0413055	20.1638
rs321188	A	G	A	G	-0.536	0.0519	0.9806	0.98665	FALSE	FALSE	FALSE	finn-b-M13_LOWBACKPAINORANDSCIATICA	7	137080131	0.0489		0.288	Lower back pain or/and sciatica || id:finn-b-M13_LOWBACKPAINORANDSCIATICA	Lower back pain or/and sciatica	Lower back pain or/and sciatica || ||	TRUE	igd	0.1117	1.591e-06	102	M33610.metal.pos.txt.gz	TRUE	reported	IlEgl8	2	TRUE	0.184171	22.5748
rs357118	A	G	A	G	0.1438	0.0177	0.8019	0.8338	FALSE	FALSE	FALSE	finn-b-M13_LOWBACKPAINORANDSCIATICA	3	13232489	0.0153		0.2472	Lower back pain or/and sciatica || id:finn-b-M13_LOWBACKPAINORANDSCIATICA	Lower back pain or/and sciatica	Lower back pain or/and sciatica || ||	TRUE	igd	0.0308	3.032e-06	102	M33610.metal.pos.txt.gz	TRUE	reported	IlEgl8	2	TRUE	0.176077	21.3706
rs4291236	C	G	C	G	0.2588	0.0186	0.0549	0.0794	FALSE	TRUE	FALSE	finn-b-M13_LOWBACKPAINORANDSCIATICA	8	105550659	0.0209		0.372	Lower back pain or/and sciatica || id:finn-b-M13_LOWBACKPAINORANDSCIATICA	Lower back pain or/and sciatica	Lower back pain or/and sciatica || ||	TRUE	igd	0.057	5.537e-06	102	M33610.metal.pos.txt.gz	TRUE	reported	IlEgl8	2	TRUE	0.168126	20.2106
rs4458182	A	T	A	T	-0.0862	-0.0567	0.0854	0.055	FALSE	TRUE	FALSE	finn-b-M13_LOWBACKPAINORANDSCIATICA	2	150391463	0.0249		0.0225299	Lower back pain or/and sciatica || id:finn-b-M13_LOWBACKPAINORANDSCIATICA	Lower back pain or/and sciatica	Lower back pain or/and sciatica || ||	TRUE	igd	0.0189	5.298e-06	470	M33610.metal.pos.txt.gz	TRUE	reported	IlEgl8	2	TRUE	0.0423824	20.7128
rs5022652	A	G	A	G	0.0649	-0.0093	0.1582	0.2295	FALSE	FALSE	FALSE	finn-b-M13_LOWBACKPAINORANDSCIATICA	9	4766355	0.0134		0.489	Lower back pain or/and sciatica || id:finn-b-M13_LOWBACKPAINORANDSCIATICA	Lower back pain or/and sciatica	Lower back pain or/and sciatica || ||	TRUE	igd	0.014	3.836e-06	470	M33610.metal.pos.txt.gz	TRUE	reported	IlEgl8	2	TRUE	0.0437239	21.3984
rs601208	T	C	T	C	0.0518	0.0061	0.6648	0.7282	FALSE	FALSE	FALSE	finn-b-M13_LOWBACKPAINORANDSCIATICA	11	79624615	0.0127		0.6346	Lower back pain or/and sciatica || id:finn-b-M13_LOWBACKPAINORANDSCIATICA	Lower back pain or/and sciatica	Lower back pain or/and sciatica || ||	TRUE	igd	0.0111	3.038e-06	470	M33610.metal.pos.txt.gz	TRUE	reported	IlEgl8	2	TRUE	0.0442838	21.6851
rs6679176	T	C	T	C	-0.3414	0.0347	0.9608	0.7985	FALSE	FALSE	FALSE	finn-b-M13_LOWBACKPAINORANDSCIATICA	1	246471621	0.014		0.0133401	Lower back pain or/and sciatica || id:finn-b-M13_LOWBACKPAINORANDSCIATICA	Lower back pain or/and sciatica	Lower back pain or/and sciatica || ||	TRUE	igd	0.0696	9.198e-07	102	M33610.metal.pos.txt.gz	TRUE	reported	IlEgl8	2	TRUE	0.190866	23.5889
rs6803591	T	C	T	C	0.3527	-0.0673	0.0253	0.02537	FALSE	FALSE	FALSE	finn-b-M13_LOWBACKPAINORANDSCIATICA	3	177818121	0.0357		0.0595703	Lower back pain or/and sciatica || id:finn-b-M13_LOWBACKPAINORANDSCIATICA	Lower back pain or/and sciatica	Lower back pain or/and sciatica || ||	TRUE	igd	0.0781	6.247e-06	102	M33610.metal.pos.txt.gz	TRUE	reported	IlEgl8	2	TRUE	0.166628	19.9944
rs7105058	A	G	A	G	0.0532	-0.0107	0.4597	0.5326	FALSE	FALSE	FALSE	finn-b-M13_LOWBACKPAINORANDSCIATICA	11	107549887	0.0113		0.342	Lower back pain or/and sciatica || id:finn-b-M13_LOWBACKPAINORANDSCIATICA	Lower back pain or/and sciatica	Lower back pain or/and sciatica || ||	TRUE	igd	0.0115	3.364e-06	470	M33610.metal.pos.txt.gz	TRUE	reported	IlEgl8	2	TRUE	0.0435504	21.3096
rs7147680	A	G	A	G	0.5941	-0.0138	0.0114	0.004316	FALSE	FALSE	FALSE	finn-b-M13_LOWBACKPAINORANDSCIATICA	14	90027391	0.0893		0.8772	Lower back pain or/and sciatica || id:finn-b-M13_LOWBACKPAINORANDSCIATICA	Lower back pain or/and sciatica	Lower back pain or/and sciatica || ||	TRUE	igd	0.1197	6.941e-07	102	M33610.metal.pos.txt.gz	TRUE	reported	IlEgl8	2	TRUE	0.194528	24.1508
rs7185611	T	C	T	C	-0.4842	-0.0579	0.98	0.98929	FALSE	FALSE	FALSE	finn-b-M13_LOWBACKPAINORANDSCIATICA	16	20730690	0.054		0.2833	Lower back pain or/and sciatica || id:finn-b-M13_LOWBACKPAINORANDSCIATICA	Lower back pain or/and sciatica	Lower back pain or/and sciatica || ||	TRUE	igd	0.0987	9.405e-07	102	M33610.metal.pos.txt.gz	TRUE	reported	IlEgl8	2	TRUE	0.190904	23.5947
rs7222177	T	C	T	C	0.5557	0.0113	0.0108	0.01017	FALSE	FALSE	FALSE	finn-b-M13_LOWBACKPAINORANDSCIATICA	17	32344384	0.0572		0.8437	Lower back pain or/and sciatica || id:finn-b-M13_LOWBACKPAINORANDSCIATICA	Lower back pain or/and sciatica	Lower back pain or/and sciatica || ||	TRUE	igd	0.122	5.204e-06	102	M33610.metal.pos.txt.gz	TRUE	reported	IlEgl8	2	TRUE	0.169024	20.3405
rs7870108	T	G	T	G	0.6206	-0.0847	0.0102	0.01932	FALSE	FALSE	FALSE	finn-b-M13_LOWBACKPAINORANDSCIATICA	9	87813359	0.0408		0.0379298	Lower back pain or/and sciatica || id:finn-b-M13_LOWBACKPAINORANDSCIATICA	Lower back pain or/and sciatica	Lower back pain or/and sciatica || ||	TRUE	igd	0.118	1.457e-07	102	M33610.metal.pos.txt.gz	TRUE	reported	IlEgl8	2	TRUE	0.21333	27.1181
rs8003714	T	G	T	G	0.4616	-0.031	0.017	0.01032	FALSE	FALSE	FALSE	finn-b-M13_LOWBACKPAINORANDSCIATICA	14	86595036	0.057		0.5862	Lower back pain or/and sciatica || id:finn-b-M13_LOWBACKPAINORANDSCIATICA	Lower back pain or/and sciatica	Lower back pain or/and sciatica || ||	TRUE	igd	0.0995	3.463e-06	102	M33610.metal.pos.txt.gz	TRUE	reported	IlEgl8	2	TRUE	0.174237	21.1001
rs8036131	T	G	T	G	0.0608	0.0122	0.7378	0.688	FALSE	FALSE	FALSE	finn-b-M13_LOWBACKPAINORANDSCIATICA	15	96785496	0.0121		0.3147	Lower back pain or/and sciatica || id:finn-b-M13_LOWBACKPAINORANDSCIATICA	Lower back pain or/and sciatica	Lower back pain or/and sciatica || ||	TRUE	igd	0.013	3.151e-06	470	M33610.metal.pos.txt.gz	TRUE	reported	IlEgl8	2	TRUE	0.04447	21.7805
rs8082167	T	C	T	C	0.4457	-0.017	0.0288	0.021	FALSE	FALSE	FALSE	finn-b-M13_LOWBACKPAINORANDSCIATICA	17	52494156	0.0397		0.6688	Lower back pain or/and sciatica || id:finn-b-M13_LOWBACKPAINORANDSCIATICA	Lower back pain or/and sciatica	Lower back pain or/and sciatica || ||	TRUE	igd	0.0774	8.492e-09	102	M33610.metal.pos.txt.gz	TRUE	reported	IlEgl8	2	TRUE	0.245334	32.509
rs913080	T	C	T	C	0.1166	0.0061	0.37	0.2916	FALSE	FALSE	FALSE	finn-b-M13_LOWBACKPAINORANDSCIATICA	9	116555563	0.0124		0.6216	Lower back pain or/and sciatica || id:finn-b-M13_LOWBACKPAINORANDSCIATICA	Lower back pain or/and sciatica	Lower back pain or/and sciatica || ||	TRUE	igd	0.0245	1.97e-06	102	M33610.metal.pos.txt.gz	TRUE	reported	IlEgl8	2	TRUE	0.181708	22.2057
rs9833839	T	C	T	C	0.2858	0.1335	0.0127	0.002065	FALSE	FALSE	FALSE	finn-b-M13_LOWBACKPAINORANDSCIATICA	3	173635086	0.1271		0.2939	Lower back pain or/and sciatica || id:finn-b-M13_LOWBACKPAINORANDSCIATICA	Lower back pain or/and sciatica	Lower back pain or/and sciatica || ||	TRUE	igd	0.062	3.963e-06	470	M33610.metal.pos.txt.gz	TRUE	reported	IlEgl8	2	TRUE	0.0432553	21.1587
SNP	effect_allele.exposure	other_allele.exposure	effect_allele.outcome	other_allele.outcome	beta.exposure	beta.outcome	eaf.exposure	eaf.outcome	remove	palindromic	ambiguous	id.outcome	chr	pos	se.outcome	samplesize.outcome	pval.outcome	outcome	originalname.outcome	outcome.deprecated	mr_keep.outcome	data_source.outcome	se.exposure	pval.exposure	samplesize.exposure	exposure	mr_keep.exposure	pval_origin.exposure	id.exposure	action	mr_keep	R2	F
rs10005516	A	G	A	G	0.1169	0.032	0.0302	0.01313	FALSE	FALSE	FALSE	finn-b-M13_LOWBACKPAINORANDSCIATICA	4	123084874	0.0506		0.5265	Lower back pain or/and sciatica || id:finn-b-M13_LOWBACKPAINORANDSCIATICA	Lower back pain or/and sciatica	Lower back pain or/and sciatica || ||	TRUE	igd	0.0263	8.679e-06	1027	M33683.metal.pos.txt.gz	TRUE	reported	ZWYkl1	2	TRUE	0.0188743	19.7184
rs11218454	A	G	A	G	-0.0442	-0.0066	0.5504	0.4989	FALSE	FALSE	FALSE	finn-b-M13_LOWBACKPAINORANDSCIATICA	11	121791039	0.0113		0.555699	Lower back pain or/and sciatica || id:finn-b-M13_LOWBACKPAINORANDSCIATICA	Lower back pain or/and sciatica	Lower back pain or/and sciatica || ||	TRUE	igd	0.0094	2.49e-06	1027	M33683.metal.pos.txt.gz	TRUE	reported	ZWYkl1	2	TRUE	0.021075	22.0669
rs12470581	A	G	A	G	0.405	-0.05	0.0118	0.03252	FALSE	FALSE	FALSE	finn-b-M13_LOWBACKPAINORANDSCIATICA	2	123273819	0.0318		0.1159	Lower back pain or/and sciatica || id:finn-b-M13_LOWBACKPAINORANDSCIATICA	Lower back pain or/and sciatica	Lower back pain or/and sciatica || ||	TRUE	igd	0.0878	3.985e-06	477	M33683.metal.pos.txt.gz	TRUE	reported	ZWYkl1	2	TRUE	0.0427021	21.1883
rs13291283	T	C	T	C	0.1277	0.0134	0.0306	0.02773	FALSE	FALSE	FALSE	finn-b-M13_LOWBACKPAINORANDSCIATICA	9	83634829	0.0346		0.6998	Lower back pain or/and sciatica || id:finn-b-M13_LOWBACKPAINORANDSCIATICA	Lower back pain or/and sciatica	Lower back pain or/and sciatica || ||	TRUE	igd	0.0284	6.77e-06	1027	M33683.metal.pos.txt.gz	TRUE	reported	ZWYkl1	2	TRUE	0.0193067	20.1789
rs16851075	A	G	A	G	-0.2919	0.0557	0.9762	0.9874	FALSE	FALSE	FALSE	finn-b-M13_LOWBACKPAINORANDSCIATICA	3	140849140	0.0527		0.2902	Lower back pain or/and sciatica || id:finn-b-M13_LOWBACKPAINORANDSCIATICA	Lower back pain or/and sciatica	Lower back pain or/and sciatica || ||	TRUE	igd	0.0659	9.331e-06	477	M33683.metal.pos.txt.gz	TRUE	reported	ZWYkl1	2	TRUE	0.0395069	19.5377
rs17115294	T	C	T	C	-0.0966	0.0327	0.9457	0.92693	FALSE	FALSE	FALSE	finn-b-M13_LOWBACKPAINORANDSCIATICA	15	25388614	0.0216		0.1301	Lower back pain or/and sciatica || id:finn-b-M13_LOWBACKPAINORANDSCIATICA	Lower back pain or/and sciatica	Lower back pain or/and sciatica || ||	TRUE	igd	0.0208	3.309e-06	1027	M33683.metal.pos.txt.gz	TRUE	reported	ZWYkl1	2	TRUE	0.0205698	21.5269
rs2074116	A	G	A	G	-0.0503	-0.0075	0.7665	0.7451	FALSE	FALSE	FALSE	finn-b-M13_LOWBACKPAINORANDSCIATICA	7	111379706	0.0128		0.5569	Lower back pain or/and sciatica || id:finn-b-M13_LOWBACKPAINORANDSCIATICA	Lower back pain or/and sciatica	Lower back pain or/and sciatica || ||	TRUE	igd	0.0108	3.607e-06	1027	M33683.metal.pos.txt.gz	TRUE	reported	ZWYkl1	2	TRUE	0.0206843	21.6492
rs6450591	A	G	A	G	-0.0871	-0.0009	0.0819	0.0473	FALSE	FALSE	FALSE	finn-b-M13_LOWBACKPAINORANDSCIATICA	5	28024827	0.0267		0.9744	Lower back pain or/and sciatica || id:finn-b-M13_LOWBACKPAINORANDSCIATICA	Lower back pain or/and sciatica	Lower back pain or/and sciatica || ||	TRUE	igd	0.0192	5.765e-06	1027	M33683.metal.pos.txt.gz	TRUE	reported	ZWYkl1	2	TRUE	0.0196448	20.5394
rs6823047	A	C	A	C	-0.0982	0.0046	0.7299	0.7235	FALSE	FALSE	FALSE	finn-b-M13_LOWBACKPAINORANDSCIATICA	4	14326193	0.0126		0.713801	Lower back pain or/and sciatica || id:finn-b-M13_LOWBACKPAINORANDSCIATICA	Lower back pain or/and sciatica	Lower back pain or/and sciatica || ||	TRUE	igd	0.0194	3.909e-07	477	M33683.metal.pos.txt.gz	TRUE	reported	ZWYkl1	2	TRUE	0.0509774	25.515
rs6930522	A	G	A	G	-0.0509	-0.0119	0.6305	0.659	FALSE	FALSE	FALSE	finn-b-M13_LOWBACKPAINORANDSCIATICA	6	101948938	0.0119		0.3181	Lower back pain or/and sciatica || id:finn-b-M13_LOWBACKPAINORANDSCIATICA	Lower back pain or/and sciatica	Lower back pain or/and sciatica || ||	TRUE	igd	0.0105	1.175e-06	1027	M33683.metal.pos.txt.gz	TRUE	reported	ZWYkl1	2	TRUE	0.0223698	23.4536
rs723124	T	C	T	C	0.1622	-0.0344	0.0634	0.1962	FALSE	FALSE	FALSE	finn-b-M13_LOWBACKPAINORANDSCIATICA	10	58518676	0.0142		0.01539	Lower back pain or/and sciatica || id:finn-b-M13_LOWBACKPAINORANDSCIATICA	Lower back pain or/and sciatica	Lower back pain or/and sciatica || ||	TRUE	igd	0.0357	5.401e-06	477	M33683.metal.pos.txt.gz	TRUE	reported	ZWYkl1	2	TRUE	0.0414809	20.5561
rs8085059	A	G	A	G	-0.1427	0.027	0.4278	0.47	FALSE	FALSE	FALSE	finn-b-M13_LOWBACKPAINORANDSCIATICA	18	13492909	0.0113		0.0170899	Lower back pain or/and sciatica || id:finn-b-M13_LOWBACKPAINORANDSCIATICA	Lower back pain or/and sciatica	Lower back pain or/and sciatica || ||	TRUE	igd	0.0273	1.694e-07	477	M33683.metal.pos.txt.gz	TRUE	reported	ZWYkl1	2	TRUE	0.0541769	27.2081
SNP	effect_allele.exposure	other_allele.exposure	effect_allele.outcome	other_allele.outcome	beta.exposure	beta.outcome	eaf.exposure	eaf.outcome	remove	palindromic	ambiguous	id.outcome	chr	pos	se.outcome	samplesize.outcome	pval.outcome	outcome	originalname.outcome	outcome.deprecated	mr_keep.outcome	data_source.outcome	se.exposure	pval.exposure	samplesize.exposure	exposure	mr_keep.exposure	pval_origin.exposure	id.exposure	action	mr_keep	R2	F
rs11151591	A	C	A	C	0.0213	0.0177	0.7667	0.6716	FALSE	FALSE	FALSE	finn-b-M13_LOWBACKPAINORANDSCIATICA	18	68152416	0.012		0.141	Lower back pain or/and sciatica || id:finn-b-M13_LOWBACKPAINORANDSCIATICA	Lower back pain or/and sciatica	Lower back pain or/and sciatica || ||	TRUE	igd	0.0046	4.114e-06	7222	M33937.metal.pos.txt.gz	TRUE	reported	QWFTcS	2	TRUE	0.00296005	21.435
rs11953823	T	C	T	C	0.0326	0.0238	0.3065	0.2798	FALSE	FALSE	FALSE	finn-b-M13_LOWBACKPAINORANDSCIATICA	5	107278770	0.0125		0.0569298	Lower back pain or/and sciatica || id:finn-b-M13_LOWBACKPAINORANDSCIATICA	Lower back pain or/and sciatica	Lower back pain or/and sciatica || ||	TRUE	igd	0.0072	6.538e-06	1759	M33937.metal.pos.txt.gz	TRUE	reported	QWFTcS	2	TRUE	0.0115205	20.4775
rs12141041	T	C	T	C	-0.0253	0.0005	0.4692	0.4057	FALSE	FALSE	FALSE	finn-b-M13_LOWBACKPAINORANDSCIATICA	1	119952776	0.0114		0.9648	Lower back pain or/and sciatica || id:finn-b-M13_LOWBACKPAINORANDSCIATICA	Lower back pain or/and sciatica	Lower back pain or/and sciatica || ||	TRUE	igd	0.0036	1.774e-12	7222	M33937.metal.pos.txt.gz	TRUE	reported	QWFTcS	2	TRUE	0.00679233	49.376
rs16892052	C	G	C	G	0.0775	-0.0858	0.0265	0.00533	FALSE	TRUE	FALSE	finn-b-M13_LOWBACKPAINORANDSCIATICA	4	15496020	0.0767		0.2634	Lower back pain or/and sciatica || id:finn-b-M13_LOWBACKPAINORANDSCIATICA	Lower back pain or/and sciatica	Lower back pain or/and sciatica || ||	TRUE	igd	0.0168	3.81e-06	1759	M33937.metal.pos.txt.gz	TRUE	reported	QWFTcS	2	TRUE	0.0119535	21.2565
rs2378733	A	G	A	G	0.0214	-0.0108	0.1266	0.0757	FALSE	FALSE	FALSE	finn-b-M13_LOWBACKPAINORANDSCIATICA	9	89985014	0.0213		0.611399	Lower back pain or/and sciatica || id:finn-b-M13_LOWBACKPAINORANDSCIATICA	Lower back pain or/and sciatica	Lower back pain or/and sciatica || ||	TRUE	igd	0.0047	5.066e-06	7222	M33937.metal.pos.txt.gz	TRUE	reported	QWFTcS	2	TRUE	0.00286239	20.7258
rs2403254	T	C	T	C	-0.0409	-0.0107	0.5505	0.5282	FALSE	FALSE	FALSE	finn-b-M13_LOWBACKPAINORANDSCIATICA	11	18325146	0.0113		0.342	Lower back pain or/and sciatica || id:finn-b-M13_LOWBACKPAINORANDSCIATICA	Lower back pain or/and sciatica	Lower back pain or/and sciatica || ||	TRUE	igd	0.0036	1.258e-30	7222	M33937.metal.pos.txt.gz	TRUE	reported	QWFTcS	2	TRUE	0.0175586	129.039
rs2679896	T	C	T	C	0.0169	0.0124	0.2902	0.2975	FALSE	FALSE	FALSE	finn-b-M13_LOWBACKPAINORANDSCIATICA	2	105816384	0.0123		0.3148	Lower back pain or/and sciatica || id:finn-b-M13_LOWBACKPAINORANDSCIATICA	Lower back pain or/and sciatica	Lower back pain or/and sciatica || ||	TRUE	igd	0.0037	3.959e-06	7222	M33937.metal.pos.txt.gz	TRUE	reported	QWFTcS	2	TRUE	0.00288045	20.8569
rs2906973	A	T	A	T	-0.0468	0.0109	0.9593	0.9675	FALSE	TRUE	FALSE	finn-b-M13_LOWBACKPAINORANDSCIATICA	17	15369693	0.0327		0.738599	Lower back pain or/and sciatica || id:finn-b-M13_LOWBACKPAINORANDSCIATICA	Lower back pain or/and sciatica	Lower back pain or/and sciatica || ||	TRUE	igd	0.0095	8.26e-07	7222	M33937.metal.pos.txt.gz	TRUE	reported	QWFTcS	2	TRUE	0.00334912	24.2619
rs3125596	A	G	A	G	-0.0542	-0.0025	0.9148	0.8995	FALSE	FALSE	FALSE	finn-b-M13_LOWBACKPAINORANDSCIATICA	10	132747743	0.0187		0.8944	Lower back pain or/and sciatica || id:finn-b-M13_LOWBACKPAINORANDSCIATICA	Lower back pain or/and sciatica	Lower back pain or/and sciatica || ||	TRUE	igd	0.0115	2.387e-06	1759	M33937.metal.pos.txt.gz	TRUE	reported	QWFTcS	2	TRUE	0.0124706	22.1875
rs320265	T	C	T	C	-0.0331	-0.0055	0.0748	0.1519	FALSE	FALSE	FALSE	finn-b-M13_LOWBACKPAINORANDSCIATICA	9	104859240	0.0156		0.724201	Lower back pain or/and sciatica || id:finn-b-M13_LOWBACKPAINORANDSCIATICA	Lower back pain or/and sciatica	Lower back pain or/and sciatica || ||	TRUE	igd	0.007	2.445e-06	7222	M33937.metal.pos.txt.gz	TRUE	reported	QWFTcS	2	TRUE	0.00308645	22.3532
rs3821477	T	C	T	C	-0.0288	0.009	0.927	0.9495	FALSE	FALSE	FALSE	finn-b-M13_LOWBACKPAINORANDSCIATICA	3	59946930	0.0257		0.7258	Lower back pain or/and sciatica || id:finn-b-M13_LOWBACKPAINORANDSCIATICA	Lower back pain or/and sciatica	Lower back pain or/and sciatica || ||	TRUE	igd	0.0063	5.351e-06	7222	M33937.metal.pos.txt.gz	TRUE	reported	QWFTcS	2	TRUE	0.0028853	20.8922
rs4328432	A	G	A	G	0.0207	0.0218	0.1812	0.1892	FALSE	FALSE	FALSE	finn-b-M13_LOWBACKPAINORANDSCIATICA	16	57725231	0.0144		0.1304	Lower back pain or/and sciatica || id:finn-b-M13_LOWBACKPAINORANDSCIATICA	Lower back pain or/and sciatica	Lower back pain or/and sciatica || ||	TRUE	igd	0.0046	5.503e-06	7222	M33937.metal.pos.txt.gz	TRUE	reported	QWFTcS	2	TRUE	0.00279609	20.2444
rs7092160	A	C	A	C	-0.0168	-0.0014	0.7194	0.747	FALSE	FALSE	FALSE	finn-b-M13_LOWBACKPAINORANDSCIATICA	10	105242694	0.0129		0.916	Lower back pain or/and sciatica || id:finn-b-M13_LOWBACKPAINORANDSCIATICA	Lower back pain or/and sciatica	Lower back pain or/and sciatica || ||	TRUE	igd	0.0037	5.465e-06	7222	M33937.metal.pos.txt.gz	TRUE	reported	QWFTcS	2	TRUE	0.00284656	20.6108
rs7933681	A	G	A	G	0.0267	-0.0102	0.094	0.09702	FALSE	FALSE	FALSE	finn-b-M13_LOWBACKPAINORANDSCIATICA	11	82270844	0.0191		0.5918	Lower back pain or/and sciatica || id:finn-b-M13_LOWBACKPAINORANDSCIATICA	Lower back pain or/and sciatica	Lower back pain or/and sciatica || ||	TRUE	igd	0.0059	5.571e-06	7222	M33937.metal.pos.txt.gz	TRUE	reported	QWFTcS	2	TRUE	0.00282769	20.4738
rs893971	A	G	A	G	-0.0197	-0.0163	0.5882	0.6256	FALSE	FALSE	FALSE	finn-b-M13_LOWBACKPAINORANDSCIATICA	4	89203670	0.0118		0.1661	Lower back pain or/and sciatica || id:finn-b-M13_LOWBACKPAINORANDSCIATICA	Lower back pain or/and sciatica	Lower back pain or/and sciatica || ||	TRUE	igd	0.0036	4.05e-08	7222	M33937.metal.pos.txt.gz	TRUE	reported	QWFTcS	2	TRUE	0.00412927	29.9369
SNP	effect_allele.exposure	other_allele.exposure	effect_allele.outcome	other_allele.outcome	beta.exposure	beta.outcome	eaf.exposure	eaf.outcome	remove	palindromic	ambiguous	id.outcome	chr	pos	se.outcome	samplesize.outcome	pval.outcome	outcome	originalname.outcome	outcome.deprecated	mr_keep.outcome	data_source.outcome	se.exposure	pval.exposure	samplesize.exposure	exposure	mr_keep.exposure	pval_origin.exposure	id.exposure	action	mr_keep	R2	F
rs10492430	T	C	T	C	-0.036	-0.0254	0.0203	0.007687	FALSE	FALSE	FALSE	finn-b-M13_LOWBACKPAINORANDSCIATICA	13	26254210	0.0656		0.698101	Lower back pain or/and sciatica || id:finn-b-M13_LOWBACKPAINORANDSCIATICA	Lower back pain or/and sciatica	Lower back pain or/and sciatica || ||	TRUE	igd	0.0079	5.145e-06	6502	M33939.metal.pos.txt.gz	TRUE	reported	zFDXMQ	2	TRUE	0.0031836	20.7595
rs11655421	A	T	A	T	0.0145	-0.0152	0.1996	0.2225	FALSE	TRUE	FALSE	finn-b-M13_LOWBACKPAINORANDSCIATICA	17	76251518	0.0136		0.2611	Lower back pain or/and sciatica || id:finn-b-M13_LOWBACKPAINORANDSCIATICA	Lower back pain or/and sciatica	Lower back pain or/and sciatica || ||	TRUE	igd	0.0032	5.821e-06	6502	M33939.metal.pos.txt.gz	TRUE	reported	zFDXMQ	2	TRUE	0.00314789	20.5259
rs11692169	T	C	T	C	0.0122	-0.0045	0.2324	0.2183	FALSE	FALSE	FALSE	finn-b-M13_LOWBACKPAINORANDSCIATICA	2	211673917	0.0137		0.7416	Lower back pain or/and sciatica || id:finn-b-M13_LOWBACKPAINORANDSCIATICA	Lower back pain or/and sciatica	Lower back pain or/and sciatica || ||	TRUE	igd	0.0027	4.697e-06	6502	M33939.metal.pos.txt.gz	TRUE	reported	zFDXMQ	2	TRUE	0.00313028	20.4107
rs12857329	T	C	T	C	0.0168	-0.001	0.8752	0.8373	FALSE	FALSE	FALSE	finn-b-M13_LOWBACKPAINORANDSCIATICA	13	20838486	0.0153		0.9459	Lower back pain or/and sciatica || id:finn-b-M13_LOWBACKPAINORANDSCIATICA	Lower back pain or/and sciatica	Lower back pain or/and sciatica || ||	TRUE	igd	0.0034	9.75e-07	6502	M33939.metal.pos.txt.gz	TRUE	reported	zFDXMQ	2	TRUE	0.00374099	24.4077
rs1869289	A	C	A	C	-0.0121	0.0075	0.2164	0.2376	FALSE	FALSE	FALSE	finn-b-M13_LOWBACKPAINORANDSCIATICA	8	113505567	0.0132		0.5689	Lower back pain or/and sciatica || id:finn-b-M13_LOWBACKPAINORANDSCIATICA	Lower back pain or/and sciatica	Lower back pain or/and sciatica || ||	TRUE	igd	0.0026	4.313e-06	6502	M33939.metal.pos.txt.gz	TRUE	reported	zFDXMQ	2	TRUE	0.00331996	21.6516
rs2103694	A	G	A	G	0.0151	-0.0182	0.1336	0.1251	FALSE	FALSE	FALSE	finn-b-M13_LOWBACKPAINORANDSCIATICA	1	14908073	0.017		0.285	Lower back pain or/and sciatica || id:finn-b-M13_LOWBACKPAINORANDSCIATICA	Lower back pain or/and sciatica	Lower back pain or/and sciatica || ||	TRUE	igd	0.0034	9.302e-06	6502	M33939.metal.pos.txt.gz	TRUE	reported	zFDXMQ	2	TRUE	0.00302436	19.718
rs3891367	T	C	T	C	0.0358	-0.0329	0.8915	0.8628	FALSE	FALSE	FALSE	finn-b-M13_LOWBACKPAINORANDSCIATICA	4	59478444	0.0162		0.0421299	Lower back pain or/and sciatica || id:finn-b-M13_LOWBACKPAINORANDSCIATICA	Lower back pain or/and sciatica	Lower back pain or/and sciatica || ||	TRUE	igd	0.0075	1.732e-06	1404	M33939.metal.pos.txt.gz	TRUE	reported	zFDXMQ	2	TRUE	0.0159693	22.7523
rs4666270	T	G	T	G	-0.0138	-0.0005	0.8392	0.7845	FALSE	FALSE	FALSE	finn-b-M13_LOWBACKPAINORANDSCIATICA	2	29989203	0.0138		0.9712	Lower back pain or/and sciatica || id:finn-b-M13_LOWBACKPAINORANDSCIATICA	Lower back pain or/and sciatica	Lower back pain or/and sciatica || ||	TRUE	igd	0.0028	1.018e-06	6502	M33939.metal.pos.txt.gz	TRUE	reported	zFDXMQ	2	TRUE	0.00372199	24.2833
rs4831776	T	C	T	C	0.0237	-0.0144	0.9508	0.9378	FALSE	FALSE	FALSE	finn-b-M13_LOWBACKPAINORANDSCIATICA	8	15753366	0.0231		0.5329	Lower back pain or/and sciatica || id:finn-b-M13_LOWBACKPAINORANDSCIATICA	Lower back pain or/and sciatica	Lower back pain or/and sciatica || ||	TRUE	igd	0.0052	6.275e-06	6502	M33939.metal.pos.txt.gz	TRUE	reported	zFDXMQ	2	TRUE	0.00318462	20.7662
rs508482	T	G	T	G	0.0131	0.011	0.8237	0.8402	FALSE	FALSE	FALSE	finn-b-M13_LOWBACKPAINORANDSCIATICA	15	55410507	0.0152		0.4691	Lower back pain or/and sciatica || id:finn-b-M13_LOWBACKPAINORANDSCIATICA	Lower back pain or/and sciatica	Lower back pain or/and sciatica || ||	TRUE	igd	0.0027	1.12e-06	6502	M33939.metal.pos.txt.gz	TRUE	reported	zFDXMQ	2	TRUE	0.00360744	23.5332
rs6453164	A	G	A	G	0.0231	-0.0061	0.288	0.3161	FALSE	FALSE	FALSE	finn-b-M13_LOWBACKPAINORANDSCIATICA	5	75117627	0.0121		0.6152	Lower back pain or/and sciatica || id:finn-b-M13_LOWBACKPAINORANDSCIATICA	Lower back pain or/and sciatica	Lower back pain or/and sciatica || ||	TRUE	igd	0.0052	8.649e-06	1404	M33939.metal.pos.txt.gz	TRUE	reported	zFDXMQ	2	TRUE	0.0138608	19.706
rs817338	T	C	T	C	0.0121	0.0041	0.8271	0.8283	FALSE	FALSE	FALSE	finn-b-M13_LOWBACKPAINORANDSCIATICA	20	62604201	0.0148		0.783	Lower back pain or/and sciatica || id:finn-b-M13_LOWBACKPAINORANDSCIATICA	Lower back pain or/and sciatica	Lower back pain or/and sciatica || ||	TRUE	igd	0.0027	7.056e-06	6502	M33939.metal.pos.txt.gz	TRUE	reported	zFDXMQ	2	TRUE	0.00307933	20.0775
rs9397729	A	T	A	T	0.0167	-0.005	0.264	0.3153	FALSE	TRUE	FALSE	finn-b-M13_LOWBACKPAINORANDSCIATICA	6	150515850	0.0122		0.6784	Lower back pain or/and sciatica || id:finn-b-M13_LOWBACKPAINORANDSCIATICA	Lower back pain or/and sciatica	Lower back pain or/and sciatica || ||	TRUE	igd	0.0038	9.985e-06	6502	M33939.metal.pos.txt.gz	TRUE	reported	zFDXMQ	2	TRUE	0.00296163	19.3078
SNP	effect_allele.exposure	other_allele.exposure	effect_allele.outcome	other_allele.outcome	beta.exposure	beta.outcome	eaf.exposure	eaf.outcome	remove	palindromic	ambiguous	id.outcome	chr	pos	se.outcome	samplesize.outcome	pval.outcome	outcome	proxy.outcome	target_snp.outcome	proxy_snp.outcome	target_a1.outcome	target_a2.outcome	proxy_a1.outcome	proxy_a2.outcome	originalname.outcome	outcome.deprecated	mr_keep.outcome	data_source.outcome	se.exposure	pval.exposure	samplesize.exposure	exposure	mr_keep.exposure	pval_origin.exposure	id.exposure	action	mr_keep	R2	F
rs11100892	A	G	A	G	0.0161	0.0123	0.4863	0.5469	FALSE	FALSE	FALSE	finn-b-M13_LOWBACKPAINORANDSCIATICA	4	146593011	0.0113		0.2786	Lower back pain or/and sciatica || id:finn-b-M13_LOWBACKPAINORANDSCIATICA	FALSE	rs11100892	rs11100892					Lower back pain or/and sciatica	Lower back pain or/and sciatica || ||	TRUE	igd	0.0034	2.613e-06	7368	M33961.metal.pos.txt.gz	TRUE	reported	JeukL4	2	TRUE	0.00303406	22.4169
rs12412179	T	G	T	G	-0.025	-0.0263	0.0972	0.05248	FALSE	FALSE	FALSE	finn-b-M13_LOWBACKPAINORANDSCIATICA	10	59315192	0.0254		0.3007	Lower back pain or/and sciatica || id:finn-b-M13_LOWBACKPAINORANDSCIATICA	FALSE	rs12412179	rs12412179					Lower back pain or/and sciatica	Lower back pain or/and sciatica || ||	TRUE	igd	0.0056	8.751e-06	7368	M33961.metal.pos.txt.gz	TRUE	reported	JeukL4	2	TRUE	0.00269762	19.9244
rs1397264	T	C	T	C	-0.023	-0.0117	0.8746	0.8666	FALSE	FALSE	FALSE	finn-b-M13_LOWBACKPAINORANDSCIATICA	15	36322315	0.0165		0.4783	Lower back pain or/and sciatica || id:finn-b-M13_LOWBACKPAINORANDSCIATICA	FALSE	rs1397264	rs1397264					Lower back pain or/and sciatica	Lower back pain or/and sciatica || ||	TRUE	igd	0.0051	5.664e-06	7368	M33961.metal.pos.txt.gz	TRUE	reported	JeukL4	2	TRUE	0.00275276	20.3328
rs1405992	A	C	A	C	0.0338	0.0111	0.0625	0.08563	FALSE	FALSE	FALSE	finn-b-M13_LOWBACKPAINORANDSCIATICA	7	39139384	0.02		0.578699	Lower back pain or/and sciatica || id:finn-b-M13_LOWBACKPAINORANDSCIATICA	FALSE	rs1405992	rs1405992					Lower back pain or/and sciatica	Lower back pain or/and sciatica || ||	TRUE	igd	0.0074	5.285e-06	7368	M33961.metal.pos.txt.gz	TRUE	reported	JeukL4	2	TRUE	0.00282353	20.857
rs1489866	T	G	T	G	0.0205	0.0244	0.8208	0.8528	FALSE	FALSE	FALSE	finn-b-M13_LOWBACKPAINORANDSCIATICA	14	62998256	0.0158		0.1228	Lower back pain or/and sciatica || id:finn-b-M13_LOWBACKPAINORANDSCIATICA	FALSE	rs1489866	rs1489866					Lower back pain or/and sciatica	Lower back pain or/and sciatica || ||	TRUE	igd	0.0043	1.715e-06	7368	M33961.metal.pos.txt.gz	TRUE	reported	JeukL4	2	TRUE	0.00307527	22.7223
rs1595416	A	G	A	G	0.0164	0.002	0.2639	0.283	FALSE	FALSE	FALSE	finn-b-M13_LOWBACKPAINORANDSCIATICA	2	133816484	0.0125		0.8732	Lower back pain or/and sciatica || id:finn-b-M13_LOWBACKPAINORANDSCIATICA	FALSE	rs1595416	rs1595416					Lower back pain or/and sciatica	Lower back pain or/and sciatica || ||	TRUE	igd	0.0036	6.934e-06	7368	M33961.metal.pos.txt.gz	TRUE	reported	JeukL4	2	TRUE	0.00280874	20.7475
rs2076521	T	C	T	C	-0.0928	-0.0723	0.0211	0.03052	FALSE	FALSE	FALSE	finn-b-M13_LOWBACKPAINORANDSCIATICA	6	32371266	0.0328		0.0275302	Lower back pain or/and sciatica || id:finn-b-M13_LOWBACKPAINORANDSCIATICA	FALSE	rs2076521	rs2076521					Lower back pain or/and sciatica	Lower back pain or/and sciatica || ||	TRUE	igd	0.0208	8.282e-06	1765	M33961.metal.pos.txt.gz	TRUE	reported	JeukL4	2	TRUE	0.011152	19.8828
rs3844028	A	C	A	C	0.0182	0.0061	0.2257	0.2284	FALSE	FALSE	FALSE	finn-b-M13_LOWBACKPAINORANDSCIATICA	1	101111615	0.0134		0.649	Lower back pain or/and sciatica || id:finn-b-M13_LOWBACKPAINORANDSCIATICA	FALSE	rs3844028	rs3844028					Lower back pain or/and sciatica	Lower back pain or/and sciatica || ||	TRUE	igd	0.0041	7.956e-06	7368	M33961.metal.pos.txt.gz	TRUE	reported	JeukL4	2	TRUE	0.00266726	19.6996
rs4082919	T	G	T	G	-0.0156	-0.0035	0.5103	0.6218	FALSE	FALSE	FALSE	finn-b-M13_LOWBACKPAINORANDSCIATICA	17	76377482	0.0116		0.7622	Lower back pain or/and sciatica || id:finn-b-M13_LOWBACKPAINORANDSCIATICA	FALSE	rs4082919	rs4082919					Lower back pain or/and sciatica	Lower back pain or/and sciatica || ||	TRUE	igd	0.0035	7.288e-06	7368	M33961.metal.pos.txt.gz	TRUE	reported	JeukL4	2	TRUE	0.00268902	19.8607
rs476092	A	C	A	C	0.0179	0.0001	0.2962	0.346	FALSE	FALSE	FALSE	finn-b-M13_LOWBACKPAINORANDSCIATICA	11	128119264	0.0118		0.9947	Lower back pain or/and sciatica || id:finn-b-M13_LOWBACKPAINORANDSCIATICA	FALSE	rs476092	rs476092					Lower back pain or/and sciatica	Lower back pain or/and sciatica || ||	TRUE	igd	0.0035	4.512e-07	7368	M33961.metal.pos.txt.gz	TRUE	reported	JeukL4	2	TRUE	0.00353738	26.1488
rs7305796	A	G	A	G	0.0338	-0.0275	0.8905	0.94769	FALSE	FALSE	FALSE	finn-b-M13_LOWBACKPAINORANDSCIATICA	12	10292859	0.0256		0.2836	Lower back pain or/and sciatica || id:finn-b-M13_LOWBACKPAINORANDSCIATICA	FALSE	rs7305796	rs7305796					Lower back pain or/and sciatica	Lower back pain or/and sciatica || ||	TRUE	igd	0.0074	4.303e-06	1765	M33961.metal.pos.txt.gz	TRUE	reported	JeukL4	2	TRUE	0.0116821	20.839
rs748196	T	G	T	G	0.0152	0.0093	0.4608	0.5125	FALSE	FALSE	FALSE	finn-b-M13_LOWBACKPAINORANDSCIATICA	17	17422768	0.0112		0.4078	Lower back pain or/and sciatica || id:finn-b-M13_LOWBACKPAINORANDSCIATICA	FALSE	rs748196	rs748196					Lower back pain or/and sciatica	Lower back pain or/and sciatica || ||	TRUE	igd	0.0034	8.145e-06	7368	M33961.metal.pos.txt.gz	TRUE	reported	JeukL4	2	TRUE	0.00270522	19.9807
rs8004616	A	G	A	G	-0.0766	-0.033	0.9877	0.992855	FALSE	FALSE	FALSE	finn-b-M13_LOWBACKPAINORANDSCIATICA	14	32123326	0.0662		0.6181	Lower back pain or/and sciatica || id:finn-b-M13_LOWBACKPAINORANDSCIATICA	FALSE	rs8004616	rs8004616					Lower back pain or/and sciatica	Lower back pain or/and sciatica || ||	TRUE	igd	0.0172	8.559e-06	1765	M33961.metal.pos.txt.gz	TRUE	reported	JeukL4	2	TRUE	0.0111123	19.8111
SNP	effect_allele.exposure	other_allele.exposure	effect_allele.outcome	other_allele.outcome	beta.exposure	beta.outcome	eaf.exposure	eaf.outcome	remove	palindromic	ambiguous	id.outcome	chr	pos	se.outcome	samplesize.outcome	pval.outcome	outcome	originalname.outcome	outcome.deprecated	mr_keep.outcome	data_source.outcome	se.exposure	pval.exposure	samplesize.exposure	exposure	mr_keep.exposure	pval_origin.exposure	id.exposure	action	mr_keep	R2	F
rs1005464	A	G	A	G	0.0141	-0.0053	0.229	0.2124	FALSE	FALSE	FALSE	finn-b-M13_LOWBACKPAINORANDSCIATICA	20	6756148	0.0138		0.704399	Lower back pain or/and sciatica || id:finn-b-M13_LOWBACKPAINORANDSCIATICA	Lower back pain or/and sciatica	Lower back pain or/and sciatica || ||	TRUE	igd	0.003	2.203e-06	5081	M34336.metal.pos.txt.gz	TRUE	reported	JeukL4	2	TRUE	0.00432875	22.0813
rs10064959	C	G	C	G	0.2452	-0.0346	0.0226	0.07576	FALSE	TRUE	FALSE	finn-b-M13_LOWBACKPAINORANDSCIATICA	5	59833476	0.0213		0.1035	Lower back pain or/and sciatica || id:finn-b-M13_LOWBACKPAINORANDSCIATICA	Lower back pain or/and sciatica	Lower back pain or/and sciatica || ||	TRUE	igd	0.0549	7.874e-06	369	M34336.metal.pos.txt.gz	TRUE	reported	JeukL4	2	TRUE	0.0512867	19.8397
rs11039351	T	C	T	C	0.0338	0.0138	0.0406	0.09304	FALSE	FALSE	FALSE	finn-b-M13_LOWBACKPAINORANDSCIATICA	11	5885846	0.0192		0.4739	Lower back pain or/and sciatica || id:finn-b-M13_LOWBACKPAINORANDSCIATICA	Lower back pain or/and sciatica	Lower back pain or/and sciatica || ||	TRUE	igd	0.0069	8.471e-07	5081	M34336.metal.pos.txt.gz	TRUE	reported	JeukL4	2	TRUE	0.00470045	23.9864
rs11058897	T	C	T	C	-0.027	-0.0177	0.0551	0.1097	FALSE	FALSE	FALSE	finn-b-M13_LOWBACKPAINORANDSCIATICA	12	127481236	0.018		0.324	Lower back pain or/and sciatica || id:finn-b-M13_LOWBACKPAINORANDSCIATICA	Lower back pain or/and sciatica	Lower back pain or/and sciatica || ||	TRUE	igd	0.0059	4.762e-06	5081	M34336.metal.pos.txt.gz	TRUE	reported	JeukL4	2	TRUE	0.00410476	20.934
rs12456708	T	G	T	G	-0.0133	-0.0108	0.2598	0.2954	FALSE	FALSE	FALSE	finn-b-M13_LOWBACKPAINORANDSCIATICA	18	6901659	0.0123		0.3779	Lower back pain or/and sciatica || id:finn-b-M13_LOWBACKPAINORANDSCIATICA	Lower back pain or/and sciatica	Lower back pain or/and sciatica || ||	TRUE	igd	0.003	6.928e-06	5081	M34336.metal.pos.txt.gz	TRUE	reported	JeukL4	2	TRUE	0.00385332	19.6467
rs13419959	T	C	T	C	-0.0158	-0.0083	0.7317	0.7862	FALSE	FALSE	FALSE	finn-b-M13_LOWBACKPAINORANDSCIATICA	2	208749007	0.0138		0.5469	Lower back pain or/and sciatica || id:finn-b-M13_LOWBACKPAINORANDSCIATICA	Lower back pain or/and sciatica	Lower back pain or/and sciatica || ||	TRUE	igd	0.003	9.565e-08	5081	M34336.metal.pos.txt.gz	TRUE	reported	JeukL4	2	TRUE	0.00542948	27.7269
rs16963974	A	G	A	G	-0.0305	-0.0286	0.0772	0.09131	FALSE	FALSE	FALSE	finn-b-M13_LOWBACKPAINORANDSCIATICA	19	30740078	0.0199		0.1517	Lower back pain or/and sciatica || id:finn-b-M13_LOWBACKPAINORANDSCIATICA	Lower back pain or/and sciatica	Lower back pain or/and sciatica || ||	TRUE	igd	0.0068	6.131e-06	5081	M34336.metal.pos.txt.gz	TRUE	reported	JeukL4	2	TRUE	0.00394381	20.1099
rs17144083	A	T	A	T	-0.0282	-0.0097	0.057	0.0688	FALSE	TRUE	FALSE	finn-b-M13_LOWBACKPAINORANDSCIATICA	16	7597659	0.0221		0.662599	Lower back pain or/and sciatica || id:finn-b-M13_LOWBACKPAINORANDSCIATICA	Lower back pain or/and sciatica	Lower back pain or/and sciatica || ||	TRUE	igd	0.0059	1.894e-06	5081	M34336.metal.pos.txt.gz	TRUE	reported	JeukL4	2	TRUE	0.00447607	22.8362
rs17478715	C	G	C	G	-0.0218	0.0097	0.9209	0.8509	FALSE	TRUE	FALSE	finn-b-M13_LOWBACKPAINORANDSCIATICA	13	49869737	0.0158		0.5382	Lower back pain or/and sciatica || id:finn-b-M13_LOWBACKPAINORANDSCIATICA	Lower back pain or/and sciatica	Lower back pain or/and sciatica || ||	TRUE	igd	0.0049	9.776e-06	5081	M34336.metal.pos.txt.gz	TRUE	reported	JeukL4	2	TRUE	0.00388046	19.7856
rs17521554	T	C	T	C	0.3198	-0.2024	0.0166	0.007118	FALSE	FALSE	FALSE	finn-b-M13_LOWBACKPAINORANDSCIATICA	18	25478278	0.0703		0.00396497	Lower back pain or/and sciatica || id:finn-b-M13_LOWBACKPAINORANDSCIATICA	Lower back pain or/and sciatica	Lower back pain or/and sciatica || ||	TRUE	igd	0.0697	4.457e-06	369	M34336.metal.pos.txt.gz	TRUE	reported	JeukL4	2	TRUE	0.0539721	20.9378
rs2380875	T	G	T	G	0.2035	-0.0383	0.0551	0.03497	FALSE	FALSE	FALSE	finn-b-M13_LOWBACKPAINORANDSCIATICA	9	3671063	0.0313		0.2214	Lower back pain or/and sciatica || id:finn-b-M13_LOWBACKPAINORANDSCIATICA	Lower back pain or/and sciatica	Lower back pain or/and sciatica || ||	TRUE	igd	0.0427	1.86e-06	369	M34336.metal.pos.txt.gz	TRUE	reported	JeukL4	2	TRUE	0.0579836	22.5898
rs606567	A	G	A	G	0.0177	0.0155	0.8204	0.7981	FALSE	FALSE	FALSE	finn-b-M13_LOWBACKPAINORANDSCIATICA	11	124986092	0.0141		0.2719	Lower back pain or/and sciatica || id:finn-b-M13_LOWBACKPAINORANDSCIATICA	Lower back pain or/and sciatica	Lower back pain or/and sciatica || ||	TRUE	igd	0.0039	6.6e-06	5081	M34336.metal.pos.txt.gz	TRUE	reported	JeukL4	2	TRUE	0.00403749	20.5895
rs7029730	A	C	A	C	-0.0142	0.0076	0.2493	0.35	FALSE	FALSE	FALSE	finn-b-M13_LOWBACKPAINORANDSCIATICA	9	16178816	0.0118		0.5188	Lower back pain or/and sciatica || id:finn-b-M13_LOWBACKPAINORANDSCIATICA	Lower back pain or/and sciatica	Lower back pain or/and sciatica || ||	TRUE	igd	0.003	1.57e-06	5081	M34336.metal.pos.txt.gz	TRUE	reported	JeukL4	2	TRUE	0.0043901	22.3956
rs7203112	A	C	A	C	-0.049	-0.0325	0.016	0.01001	FALSE	FALSE	FALSE	finn-b-M13_LOWBACKPAINORANDSCIATICA	16	73532728	0.0571		0.569399	Lower back pain or/and sciatica || id:finn-b-M13_LOWBACKPAINORANDSCIATICA	Lower back pain or/and sciatica	Lower back pain or/and sciatica || ||	TRUE	igd	0.011	8.407e-06	4712	M34336.metal.pos.txt.gz	TRUE	reported	JeukL4	2	TRUE	0.0041935	19.8346
rs7256113	A	G	A	G	-0.0134	0.0118	0.7703	0.8197	FALSE	FALSE	FALSE	finn-b-M13_LOWBACKPAINORANDSCIATICA	19	53182551	0.0148		0.4255	Lower back pain or/and sciatica || id:finn-b-M13_LOWBACKPAINORANDSCIATICA	Lower back pain or/and sciatica	Lower back pain or/and sciatica || ||	TRUE	igd	0.003	6.38e-06	5081	M34336.metal.pos.txt.gz	TRUE	reported	JeukL4	2	TRUE	0.00391125	19.9433
rs7607574	A	G	A	G	0.0134	0.0138	0.6407	0.5697	FALSE	FALSE	FALSE	finn-b-M13_LOWBACKPAINORANDSCIATICA	2	18033877	0.0114		0.2279	Lower back pain or/and sciatica || id:finn-b-M13_LOWBACKPAINORANDSCIATICA	Lower back pain or/and sciatica	Lower back pain or/and sciatica || ||	TRUE	igd	0.003	6.537e-06	5081	M34336.metal.pos.txt.gz	TRUE	reported	JeukL4	2	TRUE	0.00391125	19.9433
rs7795256	T	C	T	C	-0.0135	0.0216	0.2434	0.2728	FALSE	FALSE	FALSE	finn-b-M13_LOWBACKPAINORANDSCIATICA	7	53787288	0.0126		0.0866902	Lower back pain or/and sciatica || id:finn-b-M13_LOWBACKPAINORANDSCIATICA	Lower back pain or/and sciatica	Lower back pain or/and sciatica || ||	TRUE	igd	0.003	5.329e-06	5081	M34336.metal.pos.txt.gz	TRUE	reported	JeukL4	2	TRUE	0.00396962	20.242
rs893712	T	C	T	C	-0.0152	-0.0019	0.7669	0.7978	FALSE	FALSE	FALSE	finn-b-M13_LOWBACKPAINORANDSCIATICA	5	124634067	0.014		0.8911	Lower back pain or/and sciatica || id:finn-b-M13_LOWBACKPAINORANDSCIATICA	Lower back pain or/and sciatica	Lower back pain or/and sciatica || ||	TRUE	igd	0.003	2.993e-07	5081	M34336.metal.pos.txt.gz	TRUE	reported	JeukL4	2	TRUE	0.00502698	25.661
rs894127	A	G	A	G	0.0208	-0.0098	0.1321	0.1898	FALSE	FALSE	FALSE	finn-b-M13_LOWBACKPAINORANDSCIATICA	8	70452311	0.0143		0.4926	Lower back pain or/and sciatica || id:finn-b-M13_LOWBACKPAINORANDSCIATICA	Lower back pain or/and sciatica	Lower back pain or/and sciatica || ||	TRUE	igd	0.0039	1.232e-07	5081	M34336.metal.pos.txt.gz	TRUE	reported	JeukL4	2	TRUE	0.00556703	28.4332
rs9462736	T	C	T	C	0.0742	-0.0073	0.3451	0.3877	FALSE	FALSE	FALSE	finn-b-M13_LOWBACKPAINORANDSCIATICA	6	41655340	0.0115		0.5276	Lower back pain or/and sciatica || id:finn-b-M13_LOWBACKPAINORANDSCIATICA	Lower back pain or/and sciatica	Lower back pain or/and sciatica || ||	TRUE	igd	0.0162	4.908e-06	369	M34336.metal.pos.txt.gz	TRUE	reported	JeukL4	2	TRUE	0.0537944	20.865
SNP	effect_allele.exposure	other_allele.exposure	effect_allele.outcome	other_allele.outcome	beta.exposure	beta.outcome	eaf.exposure	eaf.outcome	remove	palindromic	ambiguous	id.outcome	chr	pos	se.outcome	samplesize.outcome	pval.outcome	outcome	originalname.outcome	outcome.deprecated	mr_keep.outcome	data_source.outcome	se.exposure	pval.exposure	samplesize.exposure	exposure	mr_keep.exposure	pval_origin.exposure	id.exposure	action	mr_keep	R2	F
rs10505869	T	G	T	G	-0.0288	-0.0061	0.665	0.6041	FALSE	FALSE	FALSE	finn-b-M13_LOWBACKPAINORANDSCIATICA	12	20911587	0.0115		0.5935	Lower back pain or/and sciatica || id:finn-b-M13_LOWBACKPAINORANDSCIATICA	Lower back pain or/and sciatica	Lower back pain or/and sciatica || ||	TRUE	igd	0.0054	9.916e-08	5856	M34533.metal.pos.txt.gz	TRUE	reported	rYKnET	2	TRUE	0.00483384	28.4347
rs10741653	A	C	A	C	-0.0239	-0.0071	0.5909	0.6219	FALSE	FALSE	FALSE	finn-b-M13_LOWBACKPAINORANDSCIATICA	11	14704840	0.0116		0.544	Lower back pain or/and sciatica || id:finn-b-M13_LOWBACKPAINORANDSCIATICA	Lower back pain or/and sciatica	Lower back pain or/and sciatica || ||	TRUE	igd	0.0054	9.266e-06	5856	M34533.metal.pos.txt.gz	TRUE	reported	rYKnET	2	TRUE	0.00333393	19.5821
rs11019976	C	G	C	G	0.1331	0.0403	0.0717	0.06737	FALSE	TRUE	FALSE	finn-b-M13_LOWBACKPAINORANDSCIATICA	11	92225262	0.0223		0.0715402	Lower back pain or/and sciatica || id:finn-b-M13_LOWBACKPAINORANDSCIATICA	Lower back pain or/and sciatica	Lower back pain or/and sciatica || ||	TRUE	igd	0.0234	1.361e-08	1212	M34533.metal.pos.txt.gz	TRUE	reported	rYKnET	2	TRUE	0.0260004	32.3003
rs11190334	A	G	A	G	-0.065	-0.0239	0.035	0.02469	FALSE	FALSE	FALSE	finn-b-M13_LOWBACKPAINORANDSCIATICA	10	101702473	0.0364		0.512	Lower back pain or/and sciatica || id:finn-b-M13_LOWBACKPAINORANDSCIATICA	Lower back pain or/and sciatica	Lower back pain or/and sciatica || ||	TRUE	igd	0.0146	8.42e-06	5856	M34533.metal.pos.txt.gz	TRUE	reported	rYKnET	2	TRUE	0.00337328	19.814
rs12026640	A	C	A	C	-0.0392	-0.0213	0.9001	0.913	FALSE	FALSE	FALSE	finn-b-M13_LOWBACKPAINORANDSCIATICA	1	208324997	0.02		0.285	Lower back pain or/and sciatica || id:finn-b-M13_LOWBACKPAINORANDSCIATICA	Lower back pain or/and sciatica	Lower back pain or/and sciatica || ||	TRUE	igd	0.0089	9.542e-06	5856	M34533.metal.pos.txt.gz	TRUE	reported	rYKnET	2	TRUE	0.00330183	19.3929
rs1351284	A	C	A	C	0.0254	0.0145	0.6287	0.5822	FALSE	FALSE	FALSE	finn-b-M13_LOWBACKPAINORANDSCIATICA	5	76544051	0.0114		0.2012	Lower back pain or/and sciatica || id:finn-b-M13_LOWBACKPAINORANDSCIATICA	Lower back pain or/and sciatica	Lower back pain or/and sciatica || ||	TRUE	igd	0.0054	2.629e-06	5856	M34533.metal.pos.txt.gz	TRUE	reported	rYKnET	2	TRUE	0.00376393	22.1173
rs1473500	T	C	T	C	-0.0891	-0.0202	0.0202	0.02322	FALSE	FALSE	FALSE	finn-b-M13_LOWBACKPAINORANDSCIATICA	6	168511016	0.0369		0.5846	Lower back pain or/and sciatica || id:finn-b-M13_LOWBACKPAINORANDSCIATICA	Lower back pain or/and sciatica	Lower back pain or/and sciatica || ||	TRUE	igd	0.0189	2.356e-06	5856	M34533.metal.pos.txt.gz	TRUE	reported	rYKnET	2	TRUE	0.00378082	22.2169
rs2218275	A	T	A	T	0.0582	0.0416	0.9535	0.9565	FALSE	TRUE	FALSE	finn-b-M13_LOWBACKPAINORANDSCIATICA	12	71014525	0.0276		0.1316	Lower back pain or/and sciatica || id:finn-b-M13_LOWBACKPAINORANDSCIATICA	Lower back pain or/and sciatica	Lower back pain or/and sciatica || ||	TRUE	igd	0.0129	6.601e-06	5856	M34533.metal.pos.txt.gz	TRUE	reported	rYKnET	2	TRUE	0.00346385	20.3478
rs2243133	T	C	T	C	-0.0968	-0.0745	0.018	0.007748	FALSE	FALSE	FALSE	finn-b-M13_LOWBACKPAINORANDSCIATICA	3	159712273	0.066		0.2587	Lower back pain or/and sciatica || id:finn-b-M13_LOWBACKPAINORANDSCIATICA	Lower back pain or/and sciatica	Lower back pain or/and sciatica || ||	TRUE	igd	0.0219	9.977e-06	5856	M34533.metal.pos.txt.gz	TRUE	reported	rYKnET	2	TRUE	0.00332518	19.5305
rs2326675	A	C	A	C	0.0284	0.0155	0.7231	0.6923	FALSE	FALSE	FALSE	finn-b-M13_LOWBACKPAINORANDSCIATICA	6	5862758	0.0122		0.2017	Lower back pain or/and sciatica || id:finn-b-M13_LOWBACKPAINORANDSCIATICA	Lower back pain or/and sciatica	Lower back pain or/and sciatica || ||	TRUE	igd	0.0063	6.39e-06	5856	M34533.metal.pos.txt.gz	TRUE	reported	rYKnET	2	TRUE	0.0034582	20.3146
rs2429426	A	G	A	G	0.025	-0.0146	0.7093	0.7	FALSE	FALSE	FALSE	finn-b-M13_LOWBACKPAINORANDSCIATICA	17	61393045	0.0122		0.2321	Lower back pain or/and sciatica || id:finn-b-M13_LOWBACKPAINORANDSCIATICA	Lower back pain or/and sciatica	Lower back pain or/and sciatica || ||	TRUE	igd	0.0055	4.703e-06	5856	M34533.metal.pos.txt.gz	TRUE	reported	rYKnET	2	TRUE	0.0035158	20.6541
rs2547231	A	C	A	C	0.059	0.0013	0.8319	0.8197	FALSE	FALSE	FALSE	finn-b-M13_LOWBACKPAINORANDSCIATICA	19	48385057	0.0146		0.9268	Lower back pain or/and sciatica || id:finn-b-M13_LOWBACKPAINORANDSCIATICA	Lower back pain or/and sciatica	Lower back pain or/and sciatica || ||	TRUE	igd	0.0072	3.523e-16	5856	M34533.metal.pos.txt.gz	TRUE	reported	rYKnET	2	TRUE	0.0113367	67.126
rs279941	A	C	A	C	-0.0478	-0.0193	0.1171	0.1143	FALSE	FALSE	FALSE	finn-b-M13_LOWBACKPAINORANDSCIATICA	13	103698168	0.0176		0.2725	Lower back pain or/and sciatica || id:finn-b-M13_LOWBACKPAINORANDSCIATICA	Lower back pain or/and sciatica	Lower back pain or/and sciatica || ||	TRUE	igd	0.0081	4.31e-09	5856	M34533.metal.pos.txt.gz	TRUE	reported	rYKnET	2	TRUE	0.00591166	34.8127
rs4764937	T	G	T	G	-0.0246	0.0164	0.6365	0.4709	FALSE	FALSE	FALSE	finn-b-M13_LOWBACKPAINORANDSCIATICA	12	103491018	0.0113		0.1456	Lower back pain or/and sciatica || id:finn-b-M13_LOWBACKPAINORANDSCIATICA	Lower back pain or/and sciatica	Lower back pain or/and sciatica || ||	TRUE	igd	0.0054	5.867e-06	5856	M34533.metal.pos.txt.gz	TRUE	reported	rYKnET	2	TRUE	0.00353139	20.746
rs9324832	T	C	T	C	-0.0395	0.0199	0.0964	0.09331	FALSE	FALSE	FALSE	finn-b-M13_LOWBACKPAINORANDSCIATICA	5	155002311	0.0193		0.3037	Lower back pain or/and sciatica || id:finn-b-M13_LOWBACKPAINORANDSCIATICA	Lower back pain or/and sciatica	Lower back pain or/and sciatica || ||	TRUE	igd	0.0089	9.323e-06	5856	M34533.metal.pos.txt.gz	TRUE	reported	rYKnET	2	TRUE	0.00335239	19.6909
SNP	effect_allele.exposure	other_allele.exposure	effect_allele.outcome	other_allele.outcome	beta.exposure	beta.outcome	eaf.exposure	eaf.outcome	remove	palindromic	ambiguous	id.outcome	chr	pos	se.outcome	samplesize.outcome	pval.outcome	outcome	originalname.outcome	outcome.deprecated	mr_keep.outcome	data_source.outcome	se.exposure	pval.exposure	samplesize.exposure	exposure	mr_keep.exposure	pval_origin.exposure	id.exposure	action	mr_keep	R2	F
rs10463157	T	C	T	C	-0.0224	-0.0133	0.2297	0.2759	FALSE	FALSE	FALSE	finn-b-M13_LOWBACKPAINORANDSCIATICA	5	165053685	0.0126		0.2894	Lower back pain or/and sciatica || id:finn-b-M13_LOWBACKPAINORANDSCIATICA	Lower back pain or/and sciatica	Lower back pain or/and sciatica || ||	TRUE	igd	0.0043	2.387e-07	7291	M35255.metal.pos.txt.gz	TRUE	reported	zFDXMQ	2	TRUE	0.00370816	27.1294
rs11671900	A	C	A	C	0.0205	-0.0033	0.7672	0.728	FALSE	FALSE	FALSE	finn-b-M13_LOWBACKPAINORANDSCIATICA	19	4246693	0.0127		0.7948	Lower back pain or/and sciatica || id:finn-b-M13_LOWBACKPAINORANDSCIATICA	Lower back pain or/and sciatica	Lower back pain or/and sciatica || ||	TRUE	igd	0.0044	3.631e-06	7291	M35255.metal.pos.txt.gz	TRUE	reported	zFDXMQ	2	TRUE	0.00296841	21.7012
rs1431465	A	G	A	G	0.0235	-0.0065	0.4602	0.4236	FALSE	FALSE	FALSE	finn-b-M13_LOWBACKPAINORANDSCIATICA	9	103904576	0.0114		0.567599	Lower back pain or/and sciatica || id:finn-b-M13_LOWBACKPAINORANDSCIATICA	Lower back pain or/and sciatica	Lower back pain or/and sciatica || ||	TRUE	igd	0.0053	9.405e-06	1767	M35255.metal.pos.txt.gz	TRUE	reported	zFDXMQ	2	TRUE	0.0110038	19.6378
rs1667944	A	G	A	G	-0.0274	0.0086	0.5248	0.453	FALSE	FALSE	FALSE	finn-b-M13_LOWBACKPAINORANDSCIATICA	18	74871423	0.0114		0.4549	Lower back pain or/and sciatica || id:finn-b-M13_LOWBACKPAINORANDSCIATICA	Lower back pain or/and sciatica	Lower back pain or/and sciatica || ||	TRUE	igd	0.0062	8.579e-06	1767	M35255.metal.pos.txt.gz	TRUE	reported	zFDXMQ	2	TRUE	0.0109322	19.5086
rs16962845	T	C	T	C	-0.0356	-0.0484	0.8866	0.90449	FALSE	FALSE	FALSE	finn-b-M13_LOWBACKPAINORANDSCIATICA	16	61028673	0.0191		0.0111301	Lower back pain or/and sciatica || id:finn-b-M13_LOWBACKPAINORANDSCIATICA	Lower back pain or/and sciatica	Lower back pain or/and sciatica || ||	TRUE	igd	0.008	9.847e-06	1767	M35255.metal.pos.txt.gz	TRUE	reported	zFDXMQ	2	TRUE	0.0110826	19.7801
rs17032984	T	G	T	G	0.0303	-0.0035	0.103	0.07936	FALSE	FALSE	FALSE	finn-b-M13_LOWBACKPAINORANDSCIATICA	3	10529069	0.0211		0.8678	Lower back pain or/and sciatica || id:finn-b-M13_LOWBACKPAINORANDSCIATICA	Lower back pain or/and sciatica	Lower back pain or/and sciatica || ||	TRUE	igd	0.0066	4.697e-06	7291	M35255.metal.pos.txt.gz	TRUE	reported	zFDXMQ	2	TRUE	0.00288242	21.0707
rs2076060	C	G	C	G	0.0219	0.0132	0.2579	0.3165	FALSE	TRUE	FALSE	finn-b-M13_LOWBACKPAINORANDSCIATICA	6	106543945	0.0121		0.2757	Lower back pain or/and sciatica || id:finn-b-M13_LOWBACKPAINORANDSCIATICA	Lower back pain or/and sciatica	Lower back pain or/and sciatica || ||	TRUE	igd	0.0046	1.552e-06	7291	M35255.metal.pos.txt.gz	TRUE	reported	zFDXMQ	2	TRUE	0.00309911	22.6597
rs2121073	T	C	T	C	-0.0293	-0.0157	0.1209	0.07578	FALSE	FALSE	FALSE	finn-b-M13_LOWBACKPAINORANDSCIATICA	14	76665740	0.0213		0.4624	Lower back pain or/and sciatica || id:finn-b-M13_LOWBACKPAINORANDSCIATICA	Lower back pain or/and sciatica	Lower back pain or/and sciatica || ||	TRUE	igd	0.0052	2.148e-08	7291	M35255.metal.pos.txt.gz	TRUE	reported	zFDXMQ	2	TRUE	0.00433565	31.7402
rs2490288	T	C	T	C	0.0177	0.0303	0.3319	0.25	FALSE	FALSE	FALSE	finn-b-M13_LOWBACKPAINORANDSCIATICA	10	101213253	0.0132		0.0212902	Lower back pain or/and sciatica || id:finn-b-M13_LOWBACKPAINORANDSCIATICA	Lower back pain or/and sciatica	Lower back pain or/and sciatica || ||	TRUE	igd	0.0037	1.541e-06	7291	M35255.metal.pos.txt.gz	TRUE	reported	zFDXMQ	2	TRUE	0.00312892	22.8783
rs476092	A	C	A	C	0.0196	0.0001	0.2942	0.346	FALSE	FALSE	FALSE	finn-b-M13_LOWBACKPAINORANDSCIATICA	11	128119264	0.0118		0.9947	Lower back pain or/and sciatica || id:finn-b-M13_LOWBACKPAINORANDSCIATICA	Lower back pain or/and sciatica	Lower back pain or/and sciatica || ||	TRUE	igd	0.0037	1.522e-07	7291	M35255.metal.pos.txt.gz	TRUE	reported	zFDXMQ	2	TRUE	0.00383401	28.0537
rs7277840	A	G	A	G	0.0266	0.0185	0.5377	0.5497	FALSE	FALSE	FALSE	finn-b-M13_LOWBACKPAINORANDSCIATICA	21	40365504	0.0113		0.1021	Lower back pain or/and sciatica || id:finn-b-M13_LOWBACKPAINORANDSCIATICA	Lower back pain or/and sciatica	Lower back pain or/and sciatica || ||	TRUE	igd	0.0052	3.755e-07	1767	M35255.metal.pos.txt.gz	TRUE	reported	zFDXMQ	2	TRUE	0.0145927	26.1375
rs7733625	T	G	T	G	-0.017	-0.0009	0.2771	0.2029	FALSE	FALSE	FALSE	finn-b-M13_LOWBACKPAINORANDSCIATICA	5	80382806	0.0141		0.9498	Lower back pain or/and sciatica || id:finn-b-M13_LOWBACKPAINORANDSCIATICA	Lower back pain or/and sciatica	Lower back pain or/and sciatica || ||	TRUE	igd	0.0038	7.692e-06	7291	M35255.metal.pos.txt.gz	TRUE	reported	zFDXMQ	2	TRUE	0.00273749	20.0084
rs9857115	A	C	A	C	0.0168	0.0081	0.538	0.3944	FALSE	FALSE	FALSE	finn-b-M13_LOWBACKPAINORANDSCIATICA	3	190216491	0.0116		0.4861	Lower back pain or/and sciatica || id:finn-b-M13_LOWBACKPAINORANDSCIATICA	Lower back pain or/and sciatica	Lower back pain or/and sciatica || ||	TRUE	igd	0.0037	4.237e-06	7291	M35255.metal.pos.txt.gz	TRUE	reported	zFDXMQ	2	TRUE	0.00281969	20.6109
SNP	effect_allele.exposure	other_allele.exposure	effect_allele.outcome	other_allele.outcome	beta.exposure	beta.outcome	eaf.exposure	eaf.outcome	remove	palindromic	ambiguous	id.outcome	chr	pos	se.outcome	samplesize.outcome	pval.outcome	outcome	proxy.outcome	target_snp.outcome	proxy_snp.outcome	target_a1.outcome	target_a2.outcome	proxy_a1.outcome	proxy_a2.outcome	originalname.outcome	outcome.deprecated	mr_keep.outcome	data_source.outcome	se.exposure	pval.exposure	samplesize.exposure	exposure	mr_keep.exposure	pval_origin.exposure	id.exposure	action	mr_keep	R2	F
rs10514235	A	G	A	G	0.1745	0.0159	0.04	0.08184	FALSE	FALSE	FALSE	finn-b-M13_LOWBACKPAINORANDSCIATICA	18	74910478	0.0203		0.4319	Lower back pain or/and sciatica || id:finn-b-M13_LOWBACKPAINORANDSCIATICA	FALSE	rs10514235	rs10514235					Lower back pain or/and sciatica	Lower back pain or/and sciatica || ||	TRUE	igd	0.0332	1.489e-07	349	M35322.metal.pos.txt.gz	TRUE	reported	JeukL4	2	TRUE	0.0733508	27.4675
rs10972586	A	T	A	T	0.0839	0.0177	0.0992	0.124	FALSE	TRUE	FALSE	finn-b-M13_LOWBACKPAINORANDSCIATICA	9	3588675	0.017		0.2975	Lower back pain or/and sciatica || id:finn-b-M13_LOWBACKPAINORANDSCIATICA	FALSE	rs10972586	rs10972586					Lower back pain or/and sciatica	Lower back pain or/and sciatica || ||	TRUE	igd	0.0187	7.22e-06	448	M35322.metal.pos.txt.gz	TRUE	reported	JeukL4	2	TRUE	0.0430006	20.04
rs11011929	T	C	T	C	-0.1477	-0.0602	0.0435	0.03189	FALSE	FALSE	FALSE	finn-b-M13_LOWBACKPAINORANDSCIATICA	10	18279756	0.0323		0.0628203	Lower back pain or/and sciatica || id:finn-b-M13_LOWBACKPAINORANDSCIATICA	FALSE	rs11011929	rs11011929					Lower back pain or/and sciatica	Lower back pain or/and sciatica || ||	TRUE	igd	0.0307	1.518e-06	448	M35322.metal.pos.txt.gz	TRUE	reported	JeukL4	2	TRUE	0.0491279	23.0431
rs11119746	C	G	C	G	-0.0949	-0.0268	0.9047	0.91463	FALSE	TRUE	FALSE	finn-b-M13_LOWBACKPAINORANDSCIATICA	1	211651035	0.02		0.1801	Lower back pain or/and sciatica || id:finn-b-M13_LOWBACKPAINORANDSCIATICA	FALSE	rs11119746	rs11119746					Lower back pain or/and sciatica	Lower back pain or/and sciatica || ||	TRUE	igd	0.0211	6.687e-06	349	M35322.metal.pos.txt.gz	TRUE	reported	JeukL4	2	TRUE	0.0547863	20.1128
rs11924406	T	C	T	C	-0.0692	0.0159	0.8796	0.8801	FALSE	FALSE	FALSE	finn-b-M13_LOWBACKPAINORANDSCIATICA	3	165931222	0.0174		0.3588	Lower back pain or/and sciatica || id:finn-b-M13_LOWBACKPAINORANDSCIATICA	FALSE	rs11924406	rs11924406					Lower back pain or/and sciatica	Lower back pain or/and sciatica || ||	TRUE	igd	0.0156	8.67e-06	448	M35322.metal.pos.txt.gz	TRUE	reported	JeukL4	2	TRUE	0.0420743	19.5893
rs12436835	A	G	A	G	0.0522	-0.0033	0.5918	0.5395	FALSE	FALSE	FALSE	finn-b-M13_LOWBACKPAINORANDSCIATICA	14	21652837	0.0113		0.7723	Lower back pain or/and sciatica || id:finn-b-M13_LOWBACKPAINORANDSCIATICA	FALSE	rs12436835	rs12436835					Lower back pain or/and sciatica	Lower back pain or/and sciatica || ||	TRUE	igd	0.0114	5.043e-06	448	M35322.metal.pos.txt.gz	TRUE	reported	JeukL4	2	TRUE	0.0447084	20.8732
rs1561164	A	G	A	G	0.1346	-0.0149	0.0405	0.02994	FALSE	FALSE	FALSE	finn-b-M13_LOWBACKPAINORANDSCIATICA	3	87126026	0.033		0.6521	Lower back pain or/and sciatica || id:finn-b-M13_LOWBACKPAINORANDSCIATICA	FALSE	rs1561164	rs1561164					Lower back pain or/and sciatica	Lower back pain or/and sciatica || ||	TRUE	igd	0.03	7.452e-06	448	M35322.metal.pos.txt.gz	TRUE	reported	JeukL4	2	TRUE	0.0430012	20.0403
rs17151588	A	C	A	C	0.0514	0.0183	0.6597	0.6255	FALSE	FALSE	FALSE	finn-b-M13_LOWBACKPAINORANDSCIATICA	8	10149212	0.0141		0.1924	Lower back pain or/and sciatica || id:finn-b-M13_LOWBACKPAINORANDSCIATICA	FALSE	rs17151588	rs17151588					Lower back pain or/and sciatica	Lower back pain or/and sciatica || ||	TRUE	igd	0.011	3.113e-06	448	M35322.metal.pos.txt.gz	TRUE	reported	JeukL4	2	TRUE	0.0464725	21.7369
rs17448763	A	G	A	G	0.0588	0.0197	0.226	0.1959	FALSE	FALSE	FALSE	finn-b-M13_LOWBACKPAINORANDSCIATICA	10	17605011	0.0142		0.1652	Lower back pain or/and sciatica || id:finn-b-M13_LOWBACKPAINORANDSCIATICA	FALSE	rs17448763	rs17448763					Lower back pain or/and sciatica	Lower back pain or/and sciatica || ||	TRUE	igd	0.0132	8.538e-06	448	M35322.metal.pos.txt.gz	TRUE	reported	JeukL4	2	TRUE	0.0424138	19.7544
rs2819083	A	G	A	G	0.059	0.0109	0.3744	0.4691	FALSE	FALSE	FALSE	finn-b-M13_LOWBACKPAINORANDSCIATICA	6	156700816	0.0113		0.3338	Lower back pain or/and sciatica || id:finn-b-M13_LOWBACKPAINORANDSCIATICA	FALSE	rs2819083	rs2819083					Lower back pain or/and sciatica	Lower back pain or/and sciatica || ||	TRUE	igd	0.0124	1.956e-06	448	M35322.metal.pos.txt.gz	TRUE	reported	JeukL4	2	TRUE	0.048103	22.5381
rs3212446	T	C	T	C	0.0516	-0.0144	0.6284	0.6717	FALSE	FALSE	FALSE	finn-b-M13_LOWBACKPAINORANDSCIATICA	5	52339114	0.012		0.2303	Lower back pain or/and sciatica || id:finn-b-M13_LOWBACKPAINORANDSCIATICA	FALSE	rs3212446	rs3212446					Lower back pain or/and sciatica	Lower back pain or/and sciatica || ||	TRUE	igd	0.0111	3.408e-06	448	M35322.metal.pos.txt.gz	TRUE	reported	JeukL4	2	TRUE	0.0460168	21.5135
rs385748	T	C	T	C	-0.3443	-0.0051	0.9894	0.9653	FALSE	FALSE	FALSE	finn-b-M13_LOWBACKPAINORANDSCIATICA	13	103753906	0.0307		0.8688	Lower back pain or/and sciatica || id:finn-b-M13_LOWBACKPAINORANDSCIATICA	FALSE	rs385748	rs385748					Lower back pain or/and sciatica	Lower back pain or/and sciatica || ||	TRUE	igd	0.0711	1.279e-06	349	M35322.metal.pos.txt.gz	TRUE	reported	JeukL4	2	TRUE	0.0629604	23.3152
rs4751073	T	C	T	C	-0.3234	-0.0288	0.9844	0.96292	FALSE	FALSE	FALSE	finn-b-M13_LOWBACKPAINORANDSCIATICA	10	131082820	0.0298		0.3341	Lower back pain or/and sciatica || id:finn-b-M13_LOWBACKPAINORANDSCIATICA	FALSE	rs4751073	rs4751073					Lower back pain or/and sciatica	Lower back pain or/and sciatica || ||	TRUE	igd	0.073	9.428e-06	349	M35322.metal.pos.txt.gz	TRUE	reported	JeukL4	2	TRUE	0.0532412	19.5136
rs6914080	T	C	T	C	0.056	0.0174	0.6217	0.552	FALSE	FALSE	FALSE	finn-b-M13_LOWBACKPAINORANDSCIATICA	6	162871297	0.0113		0.123	Lower back pain or/and sciatica || id:finn-b-M13_LOWBACKPAINORANDSCIATICA	FALSE	rs6914080	rs6914080					Lower back pain or/and sciatica	Lower back pain or/and sciatica || ||	TRUE	igd	0.0123	5.022e-06	448	M35322.metal.pos.txt.gz	TRUE	reported	JeukL4	2	TRUE	0.0442226	20.6359
rs724467	T	C	T	C	0.0602	-0.0005	0.2576	0.2316	FALSE	FALSE	FALSE	finn-b-M13_LOWBACKPAINORANDSCIATICA	11	123680571	0.0133		0.9718	Lower back pain or/and sciatica || id:finn-b-M13_LOWBACKPAINORANDSCIATICA	FALSE	rs724467	rs724467					Lower back pain or/and sciatica	Lower back pain or/and sciatica || ||	TRUE	igd	0.0129	2.915e-06	448	M35322.metal.pos.txt.gz	TRUE	reported	JeukL4	2	TRUE	0.0463576	21.6806
rs748276	A	G	A	G	0.0879	-0.0375	0.0832	0.05165	FALSE	FALSE	FALSE	finn-b-M13_LOWBACKPAINORANDSCIATICA	10	71244351	0.0258		0.1455	Lower back pain or/and sciatica || id:finn-b-M13_LOWBACKPAINORANDSCIATICA	FALSE	rs748276	rs748276					Lower back pain or/and sciatica	Lower back pain or/and sciatica || ||	TRUE	igd	0.0189	3.348e-06	448	M35322.metal.pos.txt.gz	TRUE	reported	JeukL4	2	TRUE	0.0460573	21.5333
rs905176	A	G	A	G	-0.0576	-0.0114	0.3698	0.3797	FALSE	FALSE	FALSE	finn-b-M13_LOWBACKPAINORANDSCIATICA	5	18795048	0.0117		0.3286	Lower back pain or/and sciatica || id:finn-b-M13_LOWBACKPAINORANDSCIATICA	FALSE	rs905176	rs905176					Lower back pain or/and sciatica	Lower back pain or/and sciatica || ||	TRUE	igd	0.012	1.496e-06	448	M35322.metal.pos.txt.gz	TRUE	reported	JeukL4	2	TRUE	0.048913	22.9371
SNP	effect_allele.exposure	other_allele.exposure	effect_allele.outcome	other_allele.outcome	beta.exposure	beta.outcome	eaf.exposure	eaf.outcome	remove	palindromic	ambiguous	id.outcome	chr	pos	se.outcome	samplesize.outcome	pval.outcome	outcome	proxy.outcome	target_snp.outcome	proxy_snp.outcome	target_a1.outcome	target_a2.outcome	proxy_a1.outcome	proxy_a2.outcome	originalname.outcome	outcome.deprecated	mr_keep.outcome	data_source.outcome	se.exposure	pval.exposure	samplesize.exposure	exposure	mr_keep.exposure	pval_origin.exposure	id.exposure	action	mr_keep	R2	F
rs1493534	A	C	A	C	0.0219	0.0293	0.8645	0.8862	FALSE	FALSE	FALSE	finn-b-M13_LOWBACKPAINORANDSCIATICA	11	129265311	0.0178		0.0990193	Lower back pain or/and sciatica || id:finn-b-M13_LOWBACKPAINORANDSCIATICA	FALSE	rs1493534	rs1493534					Lower back pain or/and sciatica	Lower back pain or/and sciatica || ||	TRUE	igd	0.0048	4.966e-06	7364	M35626.metal.pos.txt.gz	TRUE	reported	hgfJiA	2	TRUE	0.00281881	20.8108
rs2490288	T	C	T	C	0.0163	0.0303	0.3284	0.25	FALSE	FALSE	FALSE	finn-b-M13_LOWBACKPAINORANDSCIATICA	10	101213253	0.0132		0.0212902	Lower back pain or/and sciatica || id:finn-b-M13_LOWBACKPAINORANDSCIATICA	FALSE	rs2490288	rs2490288					Lower back pain or/and sciatica	Lower back pain or/and sciatica || ||	TRUE	igd	0.0037	8.062e-06	7364	M35626.metal.pos.txt.gz	TRUE	reported	hgfJiA	2	TRUE	0.00262854	19.4023
rs249619	T	C	T	C	-0.0319	-0.0133	0.5624	0.5728	FALSE	FALSE	FALSE	finn-b-M13_LOWBACKPAINORANDSCIATICA	12	98170673	0.0114		0.241	Lower back pain or/and sciatica || id:finn-b-M13_LOWBACKPAINORANDSCIATICA	FALSE	rs249619	rs249619					Lower back pain or/and sciatica	Lower back pain or/and sciatica || ||	TRUE	igd	0.0072	8.87e-06	1766	M35626.metal.pos.txt.gz	TRUE	reported	hgfJiA	2	TRUE	0.0109932	19.6076
rs3813782	A	G	A	G	0.0535	0.0182	0.1154	0.1764	FALSE	FALSE	FALSE	finn-b-M13_LOWBACKPAINORANDSCIATICA	19	8154350	0.0147		0.2177	Lower back pain or/and sciatica || id:finn-b-M13_LOWBACKPAINORANDSCIATICA	FALSE	rs3813782	rs3813782					Lower back pain or/and sciatica	Lower back pain or/and sciatica || ||	TRUE	igd	0.0118	5.81e-06	1766	M35626.metal.pos.txt.gz	TRUE	reported	hgfJiA	2	TRUE	0.0115061	20.533
rs7710231	T	C	T	C	-0.0168	0.0054	0.7247	0.6713	FALSE	FALSE	FALSE	finn-b-M13_LOWBACKPAINORANDSCIATICA	5	116482190	0.0121		0.6519	Lower back pain or/and sciatica || id:finn-b-M13_LOWBACKPAINORANDSCIATICA	FALSE	rs7710231	rs7710231					Lower back pain or/and sciatica	Lower back pain or/and sciatica || ||	TRUE	igd	0.0038	9.634e-06	7364	M35626.metal.pos.txt.gz	TRUE	reported	hgfJiA	2	TRUE	0.0026472	19.5404
rs780093	T	C	T	C	0.019	0.0007	0.3958	0.3532	FALSE	FALSE	FALSE	finn-b-M13_LOWBACKPAINORANDSCIATICA	2	27742603	0.0118		0.9505	Lower back pain or/and sciatica || id:finn-b-M13_LOWBACKPAINORANDSCIATICA	FALSE	rs780093	rs780093					Lower back pain or/and sciatica	Lower back pain or/and sciatica || ||	TRUE	igd	0.0036	1.329e-07	7364	M35626.metal.pos.txt.gz	TRUE	reported	hgfJiA	2	TRUE	0.00376833	27.8474
SNP	effect_allele.exposure	other_allele.exposure	effect_allele.outcome	other_allele.outcome	beta.exposure	beta.outcome	eaf.exposure	eaf.outcome	remove	palindromic	ambiguous	id.outcome	chr	pos	se.outcome	samplesize.outcome	pval.outcome	outcome	originalname.outcome	outcome.deprecated	mr_keep.outcome	data_source.outcome	se.exposure	pval.exposure	samplesize.exposure	exposure	mr_keep.exposure	pval_origin.exposure	id.exposure	action	mr_keep	R2	F
rs11045510	T	C	T	C	-0.0379	0.0094	0.1391	0.113	FALSE	FALSE	FALSE	finn-b-M13_LOWBACKPAINORANDSCIATICA	12	20956268	0.0178		0.5992	Lower back pain or/and sciatica || id:finn-b-M13_LOWBACKPAINORANDSCIATICA	Lower back pain or/and sciatica	Lower back pain or/and sciatica || ||	TRUE	igd	0.0077	8.661e-07	1636	M36559.metal.pos.txt.gz	TRUE	reported	f2noEF	2	TRUE	0.0145925	24.1972
rs11722928	T	C	T	C	-0.0307	-0.0002	0.8291	0.8883	FALSE	FALSE	FALSE	finn-b-M13_LOWBACKPAINORANDSCIATICA	4	82083445	0.0178		0.9915	Lower back pain or/and sciatica || id:finn-b-M13_LOWBACKPAINORANDSCIATICA	Lower back pain or/and sciatica	Lower back pain or/and sciatica || ||	TRUE	igd	0.0066	3.736e-06	1636	M36559.metal.pos.txt.gz	TRUE	reported	f2noEF	2	TRUE	0.0130527	21.6101
rs11921520	A	G	A	G	-0.0303	0.0092	0.1844	0.1954	FALSE	FALSE	FALSE	finn-b-M13_LOWBACKPAINORANDSCIATICA	3	14568071	0.0141		0.5152	Lower back pain or/and sciatica || id:finn-b-M13_LOWBACKPAINORANDSCIATICA	Lower back pain or/and sciatica	Lower back pain or/and sciatica || ||	TRUE	igd	0.0066	4.992e-06	1636	M36559.metal.pos.txt.gz	TRUE	reported	f2noEF	2	TRUE	0.0127191	21.0507
rs12281635	A	G	A	G	0.023	-0.0082	0.6214	0.6281	FALSE	FALSE	FALSE	finn-b-M13_LOWBACKPAINORANDSCIATICA	11	120496044	0.0117		0.481599	Lower back pain or/and sciatica || id:finn-b-M13_LOWBACKPAINORANDSCIATICA	Lower back pain or/and sciatica	Lower back pain or/and sciatica || ||	TRUE	igd	0.0052	8.965e-06	1636	M36559.metal.pos.txt.gz	TRUE	reported	f2noEF	2	TRUE	0.0118169	19.5397
rs12726438	T	C	T	C	0.037	0.0213	0.1121	0.1083	FALSE	FALSE	FALSE	finn-b-M13_LOWBACKPAINORANDSCIATICA	1	214657564	0.0182		0.2434	Lower back pain or/and sciatica || id:finn-b-M13_LOWBACKPAINORANDSCIATICA	Lower back pain or/and sciatica	Lower back pain or/and sciatica || ||	TRUE	igd	0.0083	8.652e-06	1636	M36559.metal.pos.txt.gz	TRUE	reported	f2noEF	2	TRUE	0.0120011	19.848
rs13159652	T	C	T	C	0.031	0.0138	0.2052	0.1664	FALSE	FALSE	FALSE	finn-b-M13_LOWBACKPAINORANDSCIATICA	5	86130997	0.0151		0.3614	Lower back pain or/and sciatica || id:finn-b-M13_LOWBACKPAINORANDSCIATICA	Lower back pain or/and sciatica	Lower back pain or/and sciatica || ||	TRUE	igd	0.0067	3.343e-06	1636	M36559.metal.pos.txt.gz	TRUE	reported	f2noEF	2	TRUE	0.0129165	21.3817
rs13255137	T	C	T	C	0.0441	0.0156	0.0791	0.1448	FALSE	FALSE	FALSE	finn-b-M13_LOWBACKPAINORANDSCIATICA	8	63409288	0.0158		0.3243	Lower back pain or/and sciatica || id:finn-b-M13_LOWBACKPAINORANDSCIATICA	Lower back pain or/and sciatica	Lower back pain or/and sciatica || ||	TRUE	igd	0.0095	3.241e-06	1636	M36559.metal.pos.txt.gz	TRUE	reported	f2noEF	2	TRUE	0.0130006	21.5228
rs13408475	A	G	A	G	0.0594	0.0043	0.1647	0.1374	FALSE	FALSE	FALSE	finn-b-M13_LOWBACKPAINORANDSCIATICA	2	212379238	0.0165		0.7921	Lower back pain or/and sciatica || id:finn-b-M13_LOWBACKPAINORANDSCIATICA	Lower back pain or/and sciatica	Lower back pain or/and sciatica || ||	TRUE	igd	0.0127	2.975e-06	589	M36559.metal.pos.txt.gz	TRUE	reported	f2noEF	2	TRUE	0.0358107	21.8016
rs1439977	T	C	T	C	-0.0254	-0.0007	0.3281	0.2755	FALSE	FALSE	FALSE	finn-b-M13_LOWBACKPAINORANDSCIATICA	2	174079733	0.0126		0.9535	Lower back pain or/and sciatica || id:finn-b-M13_LOWBACKPAINORANDSCIATICA	Lower back pain or/and sciatica	Lower back pain or/and sciatica || ||	TRUE	igd	0.0052	1.098e-06	1636	M36559.metal.pos.txt.gz	TRUE	reported	f2noEF	2	TRUE	0.0143744	23.8303
rs17112260	T	C	T	C	-0.1723	-0.0281	0.9839	0.98205	FALSE	FALSE	FALSE	finn-b-M13_LOWBACKPAINORANDSCIATICA	1	55980605	0.0423		0.5063	Lower back pain or/and sciatica || id:finn-b-M13_LOWBACKPAINORANDSCIATICA	Lower back pain or/and sciatica	Lower back pain or/and sciatica || ||	TRUE	igd	0.0384	7.195e-06	589	M36559.metal.pos.txt.gz	TRUE	reported	f2noEF	2	TRUE	0.0330519	20.0646
rs17152472	T	C	T	C	0.2502	0.0333	0.0133	0.04631	FALSE	FALSE	FALSE	finn-b-M13_LOWBACKPAINORANDSCIATICA	10	12960211	0.0267		0.2135	Lower back pain or/and sciatica || id:finn-b-M13_LOWBACKPAINORANDSCIATICA	Lower back pain or/and sciatica	Lower back pain or/and sciatica || ||	TRUE	igd	0.05	5.58e-07	589	M36559.metal.pos.txt.gz	TRUE	reported	f2noEF	2	TRUE	0.0407791	24.955
rs17163287	A	C	A	C	-0.0273	0.0045	0.7217	0.6829	FALSE	FALSE	FALSE	finn-b-M13_LOWBACKPAINORANDSCIATICA	7	7136077	0.0121		0.7105	Lower back pain or/and sciatica || id:finn-b-M13_LOWBACKPAINORANDSCIATICA	Lower back pain or/and sciatica	Lower back pain or/and sciatica || ||	TRUE	igd	0.006	4.609e-06	1636	M36559.metal.pos.txt.gz	TRUE	reported	f2noEF	2	TRUE	0.0124962	20.6772
rs2954636	T	C	T	C	0.0317	-0.0066	0.1715	0.09013	FALSE	FALSE	FALSE	finn-b-M13_LOWBACKPAINORANDSCIATICA	8	3740896	0.0196		0.7374	Lower back pain or/and sciatica || id:finn-b-M13_LOWBACKPAINORANDSCIATICA	Lower back pain or/and sciatica	Lower back pain or/and sciatica || ||	TRUE	igd	0.0068	3.179e-06	1636	M36559.metal.pos.txt.gz	TRUE	reported	f2noEF	2	TRUE	0.0131095	21.7055
rs4795411	A	G	A	G	-0.0466	-0.0192	0.9339	0.8777	FALSE	FALSE	FALSE	finn-b-M13_LOWBACKPAINORANDSCIATICA	17	38143382	0.017		0.2594	Lower back pain or/and sciatica || id:finn-b-M13_LOWBACKPAINORANDSCIATICA	Lower back pain or/and sciatica	Lower back pain or/and sciatica || ||	TRUE	igd	0.0104	6.895e-06	1636	M36559.metal.pos.txt.gz	TRUE	reported	f2noEF	2	TRUE	0.0121234	20.0527
rs6938391	A	G	A	G	0.0802	0.0744	0.0262	0.02563	FALSE	FALSE	FALSE	finn-b-M13_LOWBACKPAINORANDSCIATICA	6	145011851	0.0356		0.0364099	Lower back pain or/and sciatica || id:finn-b-M13_LOWBACKPAINORANDSCIATICA	Lower back pain or/and sciatica	Lower back pain or/and sciatica || ||	TRUE	igd	0.0165	1.189e-06	1636	M36559.metal.pos.txt.gz	TRUE	reported	f2noEF	2	TRUE	0.0142354	23.5966
rs7574665	A	G	A	G	-0.2023	0.1139	0.9858	0.99801	FALSE	FALSE	FALSE	finn-b-M13_LOWBACKPAINORANDSCIATICA	2	104378297	0.1268		0.3689	Lower back pain or/and sciatica || id:finn-b-M13_LOWBACKPAINORANDSCIATICA	Lower back pain or/and sciatica	Lower back pain or/and sciatica || ||	TRUE	igd	0.0432	2.786e-06	589	M36559.metal.pos.txt.gz	TRUE	reported	f2noEF	2	TRUE	0.0358949	21.8548
rs9922902	C	G	C	G	0.0635	0.013	0.0778	0.2544	FALSE	TRUE	FALSE	finn-b-M13_LOWBACKPAINORANDSCIATICA	16	88187607	0.0129		0.3154	Lower back pain or/and sciatica || id:finn-b-M13_LOWBACKPAINORANDSCIATICA	Lower back pain or/and sciatica	Lower back pain or/and sciatica || ||	TRUE	igd	0.0141	6.454e-06	1636	M36559.metal.pos.txt.gz	TRUE	reported	f2noEF	2	TRUE	0.0122455	20.2571
rs9931063	A	G	A	G	0.0395	0.0179	0.8768	0.8013	FALSE	FALSE	FALSE	finn-b-M13_LOWBACKPAINORANDSCIATICA	16	81037883	0.014		0.2019	Lower back pain or/and sciatica || id:finn-b-M13_LOWBACKPAINORANDSCIATICA	Lower back pain or/and sciatica	Lower back pain or/and sciatica || ||	TRUE	igd	0.0086	4.318e-06	1636	M36559.metal.pos.txt.gz	TRUE	reported	f2noEF	2	TRUE	0.0127306	21.0701
